# Supplementary material for: PhenoExam: gene set analyses through integration of different phenotype databases
Source: BMC Bioinformatics. 2022 Dec 31;23:567. doi: 10.1186/s12859-022-05122-x (PMC9805686; doi:10.1186/s12859-022-05122-x)
Supplement: Supplementary file 3 — Additional file 3: Table S2. PhenoExam enrichment analysis using EOD genes. PhenoExam output using EOD genes. [file 12859_2022_5122_MOESM3_ESM.xls]

## Sheet: Hoja1
term_id	term_name	source	adjust_pvalue	genes_associated_in_db	gene_overlap	overlap_ratio	pvalue	common_genes
HP:0001332	Dystonia	HPO	3.509557292576088e-42	323	32	(32/323)	4.5343117475143257e-45	ADAR, ADCY5, PLA2G6, ATM, ATP1A3, ATP7B, SYNJ1, FBXO7, CHMP2B, C19ORF12, BCAP31, TUBB4A, FTL, NKX6-2, GCH1, GNAO1, HTRA2, WDR45, WDR73, SERAC1, PRKN, FA2H, APTX, PANK2, DCAF17, SLC30A10, SLC2A1, SPR, VPS13A, ATP13A2, YY1, PINK1
HP:0001260	Dysarthria	HPO	5.38310556796072e-41	459	34	(34/459)	6.954916754471216e-44	ADAR, ADCY5, PLA2G6, PRKRA, ATM, ATP1A3, ATP7B, SYNJ1, FBXO7, CP, PNKD, CHMP2B, CSTB, KMT2B, C19ORF12, TOR1A, MECR, TUBB4A, FTL, NKX6-2, WDR73, HPCA, FA2H, APTX, THAP1, PANK2, DCAF17, SLC30A10, SLC2A1, COASY, SPR, VPS13A, ATP13A2, XK
HP:0001337	Tremor	HPO	2.1295415794944607e-35	343	29	(29/343)	2.7513457099411636e-38	ADAR, PLA2G6, ATM, ATP7B, SYNJ1, SGCE, FBXO7, CP, C19ORF12, TOR1A, TUBB4A, FTL, GCH1, GNAO1, HTRA2, WDR45, HPCA, PRKN, APTX, PANK2, SLC30A10, SLC2A1, SLC6A3, SPR, VPS13A, ATP13A2, TH, YY1, PINK1
HP:0002063	Rigidity	HPO	1.8253405996534405e-31	144	22	(22/144)	2.3583211881827396e-34	ADAR, PLA2G6, SYNJ1, FBXO7, PNKD, CHMP2B, C19ORF12, TUBB4A, FTL, GCH1, HTRA2, WDR45, PRKN, PRRT2, PANK2, SLC30A10, SLC6A3, COASY, SPR, ATP13A2, TH, PINK1
HP:0001300	Parkinsonism	HPO	5.604050330102943e-31	98	20	(20/98)	7.240375103492175e-34	PLA2G6, PRKRA, ATP1A3, SYNJ1, FBXO7, CP, CHMP2B, C19ORF12, FTL, GCH1, WDR45, PRKN, PANK2, SLC30A10, SLC6A3, COASY, VPS13A, ATP13A2, TH, PINK1
HP:0002067	Bradykinesia	HPO	7.068900901097164e-29	97	19	(19/97)	9.132946900642331e-32	PLA2G6, PRKRA, ATP1A3, SYNJ1, FBXO7, C19ORF12, FTL, GCH1, HTRA2, WDR45, PRKN, PANK2, SLC30A10, SLC6A3, COASY, SPR, ATP13A2, TH, PINK1
HP:0002015	Dysphagia	HPO	4.120311175175141e-22	311	21	(21/311)	5.323399451130674e-25	ADAR, PLA2G6, PRKRA, ATP1A3, ATP7B, SYNJ1, FBXO7, PNKD, CHMP2B, C19ORF12, MECR, TUBB4A, FTL, GCH1, GNAO1, HPCA, FA2H, PANK2, VAC14, VPS13A, ATP13A2
HP:0000473	Torticollis	HPO	5.782062359356872e-22	41	13	(13/41)	7.470364805370636e-25	PRKRA, ATP1A3, SGCE, CP, PNKD, TOR1A, TUBB4A, GCH1, HPCA, PRRT2, THAP1, ANO3, ATP13A2
HP:0001266	Choreoathetosis	HPO	1.3452972674319258e-21	83	15	(15/83)	1.738110164640731e-24	ADAR, ATM, ATP1A3, PNKD, DLAT, TUBB4A, FTL, GCH1, GNAO1, APTX, PRRT2, PANK2, DCAF17, SLC2A1, SPR
HP:0001336	Myoclonus	HPO	1.1853488047099933e-20	250	19	(19/250)	1.531458404018079e-23	ADAR, ADCY5, PLA2G6, ATM, SYNJ1, SGCE, FBXO7, CHMP2B, CSTB, KMT2B, MECR, GNAO1, WDR45, PRRT2, THAP1, SLC2A1, ANO3, ATP13A2, TH
HP:0000716	Depressivity	HPO	8.881161308458427e-19	313	19	(19/313)	1.1474368615579364e-21	PLA2G6, ATP1A3, ATP7B, SYNJ1, SGCE, CP, CHMP2B, C19ORF12, TOR1A, GCH1, HTRA2, PRKN, FA2H, PANK2, SLC2A1, COASY, ATP13A2, XK, PINK1
HP:0001347	Hyperreflexia	HPO	2.7114367779641225e-18	554	22	(22/554)	3.5031482919433105e-21	ADAR, ADCY5, PLA2G6, PRKRA, SYNJ1, FBXO7, CHMP2B, C19ORF12, DLAT, MECR, FTL, NKX6-2, GCH1, HTRA2, WDR73, PRKN, PANK2, SLC2A1, VAC14, SPR, ATP13A2, PINK1
HP:0001257	Spasticity	HPO	1.6044253303392662e-17	515	21	(21/515)	2.072900943590783e-20	PLA2G6, ATM, SYNJ1, FBXO7, CHMP2B, KMT2B, C19ORF12, MECR, TUBB4A, FTL, NKX6-2, GNAO1, HTRA2, WDR73, SERAC1, PRKN, PANK2, SLC2A1, SPR, ATP13A2, PINK1
HP:0002451	Limb dystonia	HPO	5.254999780742979e-17	28	10	(10/28)	6.789405401476717e-20	PRKRA, ATP1A3, TUBB4A, GCH1, HPCA, THAP1, PANK2, SLC6A3, ANO3, TH
HP:0000007	Autosomal recessive inheritance	HPO	5.3223599407648615e-17	2583	35	(35/2583)	6.876434031995945e-20	ADAR, PLA2G6, PRKRA, ATM, ATP7B, SYNJ1, FBXO7, CP, CSTB, C19ORF12, DLAT, MECR, TUBB4A, FTL, NKX6-2, GCH1, HTRA2, WDR73, SERAC1, HPCA, PRKN, FA2H, APTX, PANK2, DCAF17, SLC30A10, SLC2A1, SLC6A3, VAC14, COASY, SPR, VPS13A, ATP13A2, TH, PINK1
HP:0100660	Dyskinesia	HPO	3.140343828433432e-16	182	15	(15/182)	4.05729176800185e-19	ADCY5, PRKRA, SYNJ1, PNKD, MECR, FTL, GNAO1, HTRA2, PRKN, PRRT2, SLC2A1, SLC6A3, ATP13A2, XK, PINK1
HP:0002310	Orofacial dyskinesia	HPO	3.1971422174091105e-16	20	9	(9/20)	4.130674699494975e-19	ADCY5, PRKRA, CHMP2B, FTL, GNAO1, PRRT2, PANK2, SLC6A3, VPS13A
HP:0000726	Dementia	HPO	9.364788067506565e-16	150	14	(14/150)	1.2099209389543366e-18	ATP7B, FBXO7, CP, CHMP2B, CSTB, C19ORF12, TUBB4A, FTL, WDR45, APTX, PANK2, VPS13A, ATP13A2, PINK1
HP:0000739	Anxiety	HPO	5.088108940939648e-15	276	16	(16/276)	6.573784161420733e-18	ADCY5, ATP1A3, SYNJ1, SGCE, CHMP2B, TOR1A, GCH1, HTRA2, PRKN, FA2H, PRRT2, SLC2A1, VPS13A, XK, YY1, PINK1
HP:0000643	Blepharospasm	HPO	2.671578559336747e-14	30	9	(9/30)	3.4516518854479933e-17	CP, TOR1A, TUBB4A, FTL, HPCA, THAP1, PANK2, ANO3, ATP13A2
HP:0001251	Ataxia	HPO	3.1038184245604647e-14	642	20	(20/642)	4.0101013237215307e-17	PLA2G6, ATM, ATP1A3, SYNJ1, CP, CSTB, C19ORF12, DLAT, MECR, TUBB4A, FTL, NKX6-2, WDR73, APTX, PRRT2, PANK2, SLC2A1, SPR, VPS13A, ATP13A2
HP:0000338	Hypomimic face	HPO	5.2174773566092365e-14	32	9	(9/32)	6.740926817324595e-17	PLA2G6, ATP1A3, SYNJ1, FBXO7, FTL, SLC30A10, SLC6A3, SPR, ATP13A2
MP:0001405	impaired coordination	MGD	7.395552526357024e-14	532	19	(19/532)	9.209903519747228e-17	ADCY5, ATM, ATP1A3, CP, CSTB, FA2H, GNAO1, HTRA2, NKX6-2, PLA2G6, PRKN, SGCE, SLC2A1, SLC6A3, TH, TOR1A, TUBB4A, VPS13A, WDR45
HP:0007325	Generalized dystonia	HPO	1.3048401951046788e-13	11	7	(7/11)	1.6858400453548822e-16	TUBB4A, GCH1, HPCA, FA2H, THAP1, PANK2, TH
HP:0002172	Postural instability	HPO	2.3724267561336047e-13	59	10	(10/59)	3.0651508477178357e-16	PLA2G6, ATP1A3, SYNJ1, FBXO7, C19ORF12, HTRA2, PRKN, SLC30A10, ATP13A2, PINK1
C0242423	Ramsay Hunt Paralysis Syndrome	CTD	7.395165843157476e-13	28	8	(8/28)	2.934589620300586e-15	ATP1A3, PRKN, TH, PRKRA, ATP13A2, HTRA2, SLC30A10, PINK1
C0752097	Autosomal Dominant Juvenile Parkinson Disease	CTD	7.395165843157476e-13	28	8	(8/28)	2.934589620300586e-15	ATP1A3, PRKN, TH, PRKRA, ATP13A2, HTRA2, SLC30A10, PINK1
C0752098	Autosomal Dominant Parkinsonism	CTD	7.395165843157476e-13	28	8	(8/28)	2.934589620300586e-15	ATP1A3, PRKN, TH, PRKRA, ATP13A2, HTRA2, SLC30A10, PINK1
C0752100	Autosomal Recessive Parkinsonism	CTD	7.395165843157476e-13	28	8	(8/28)	2.934589620300586e-15	ATP1A3, PRKN, TH, PRKRA, ATP13A2, HTRA2, SLC30A10, PINK1
C0752101	Parkinsonism, Experimental	CTD	7.395165843157476e-13	28	8	(8/28)	2.934589620300586e-15	ATP1A3, PRKN, TH, PRKRA, ATP13A2, HTRA2, SLC30A10, PINK1
C0752104	Familial Juvenile Parkinsonism	CTD	7.395165843157476e-13	28	8	(8/28)	2.934589620300586e-15	ATP1A3, PRKN, TH, PRKRA, ATP13A2, HTRA2, SLC30A10, PINK1
C0752105	Parkinsonism, Juvenile	CTD	7.395165843157476e-13	28	8	(8/28)	2.934589620300586e-15	ATP1A3, PRKN, TH, PRKRA, ATP13A2, HTRA2, SLC30A10, PINK1
C1868675	PARKINSON DISEASE 2, AUTOSOMAL RECESSIVE JUVENILE	CTD	7.395165843157476e-13	28	8	(8/28)	2.934589620300586e-15	ATP1A3, PRKN, TH, PRKRA, ATP13A2, HTRA2, SLC30A10, PINK1
HP:0003676	Progressive	HPO	3.769964470832015e-12	270	14	(14/270)	4.870755130273922e-15	PLA2G6, PRKRA, SYNJ1, KMT2B, C19ORF12, MECR, TUBB4A, FTL, NKX6-2, FA2H, SLC6A3, VAC14, COASY, VPS13A
HP:0001288	Gait disturbance	HPO	3.607089439473239e-11	318	14	(14/318)	4.6603222732212386e-14	ADCY5, PRKRA, ATM, CHMP2B, C19ORF12, TOR1A, MECR, TUBB4A, FTL, PRKN, APTX, PANK2, VPS13A, ATP13A2
HP:0012048	Oromandibular dystonia	HPO	3.631218390840832e-11	10	6	(6/10)	4.691496628993323e-14	KMT2B, C19ORF12, THAP1, PANK2, COASY, ANO3
HP:0001272	Cerebellar atrophy	HPO	2.3032662121922776e-10	287	13	(13/287)	2.9757961397833044e-13	PLA2G6, ATP1A3, C19ORF12, BCAP31, TUBB4A, NKX6-2, GNAO1, WDR45, WDR73, SERAC1, FA2H, APTX, ATP13A2
MP:0001406	abnormal gait	MGD	3.1732399547971213e-10	519	16	(16/519)	3.9517309524248085e-13	ATP13A2, ATP1A3, CP, CSTB, FTL, GNAO1, HTRA2, PINK1, PLA2G6, SGCE, SLC6A3, TH, THAP1, TOR1A, TUBB4A, VPS13A
HP:0002072	Chorea	HPO	7.514902737563646e-10	128	10	(10/128)	9.709176663518923e-13	ADCY5, PLA2G6, CP, MECR, FTL, GNAO1, PRRT2, PANK2, SLC6A3, VPS13A
HP:0002356	Writer's cramp	HPO	1.3684996152518786e-9	16	6	(6/16)	1.7680873582065615e-12	SGCE, TOR1A, FTL, GCH1, PRRT2, THAP1
MP:0003224	neuron degeneration	MGD	2.8445488781942052e-09	92	9	(9/92)	3.5424020899056104e-12	ATM, ATP7B, CP, HPCA, PINK1, PRKN, SLC6A3, TH, TUBB4A
HP:0100543	Cognitive impairment	HPO	2.9017568835817382e-9	272	12	(12/272)	3.749039901268396e-12	PRKRA, ATM, ATP1A3, KMT2B, NKX6-2, WDR73, APTX, PANK2, SLC2A1, COASY, SPR, ATP13A2
HP:0002548	Parkinsonism with favorable response to dopaminergic medication	HPO	4.6094185306144875e-9	19	6	(6/19)	5.955321098985126e-12	PLA2G6, FBXO7, GCH1, HTRA2, ATP13A2, TH
HP:0002180	Neurodegeneration	HPO	5.179517585578986e-9	67	8	(8/67)	6.691883185502566e-12	PLA2G6, CHMP2B, C19ORF12, FTL, WDR45, FA2H, PANK2, COASY
HP:0001250	Seizure	HPO	5.2268778780282096e-9	1376	21	(21/1376)	6.753072193834896e-12	ADAR, PLA2G6, ATM, ATP1A3, SYNJ1, BCAP31, TUBB4A, NKX6-2, GCH1, GNAO1, HTRA2, WDR45, WDR73, SERAC1, FA2H, PRRT2, PANK2, SLC2A1, SPR, VPS13A, ATP13A2
HP:0003487	Babinski sign	HPO	8.049254795204741e-9	224	11	(11/224)	1.0399553998972534e-11	ADAR, PLA2G6, FBXO7, CHMP2B, C19ORF12, FTL, GCH1, FA2H, SLC2A1, ATP13A2, TH
HP:0002355	Difficulty walking	HPO	1.2327268889622402e-8	233	11	(11/233)	1.592670399176021e-11	ADAR, ADCY5, ATP7B, SYNJ1, C19ORF12, NKX6-2, HPCA, FA2H, SLC30A10, COASY, ATP13A2
HP:0001268	Mental deterioration	HPO	1.3045805150105374e-8	117	9	(9/117)	1.6855045413572835e-11	PLA2G6, ATP1A3, SYNJ1, CSTB, C19ORF12, FA2H, APTX, DCAF17, COASY
HP:0001263	Global developmental delay	HPO	1.375849842558699e-8	1448	21	(21/1448)	1.7775837759156316e-11	ADAR, PLA2G6, ATP1A3, SYNJ1, KMT2B, C19ORF12, DLAT, BCAP31, NKX6-2, GCH1, GNAO1, WDR45, WDR73, SERAC1, PANK2, SLC2A1, SLC6A3, VAC14, COASY, SPR, YY1
HP:0012049	Laryngeal dystonia	HPO	1.8598006649578176e-8	10	5	(5/10)	2.402843236379609e-11	PRKRA, KMT2B, TUBB4A, FTL, THAP1
HP:0000718	Aggressive behavior	HPO	2.8463720458240655e-8	184	10	(10/184)	3.677483263338586e-11	PLA2G6, ATP7B, CHMP2B, BCAP31, WDR45, PRRT2, SLC2A1, SPR, VPS13A, ATP13A2
HP:0000648	Optic atrophy	HPO	3.8250160924344695e-8	533	14	(14/533)	4.941881256375284e-11	ADAR, PLA2G6, ATP1A3, SYNJ1, C19ORF12, BCAP31, MECR, TUBB4A, FTL, WDR45, WDR73, SERAC1, FA2H, PANK2
MP:0001407	short stride length	MGD	5.054612050184234e-8	82	8	(8/82)	6.294660087402533e-11	ATM, ATP13A2, ATP1A3, GNAO1, PRKN, SGCE, SLC6A3, VPS13A
HP:0007256	Abnormal pyramidal sign	HPO	5.096952027779338e-8	136	9	(9/136)	6.585209338216199e-11	ADAR, PLA2G6, PRKRA, SYNJ1, BCAP31, NKX6-2, PANK2, SLC2A1, SLC6A3
HP:0000006	Autosomal dominant inheritance	HPO	5.9469763465403493e-8	1748	22	(22/1748)	7.683431972274353e-11	ADAR, ADCY5, ATM, ATP1A3, SGCE, PNKD, CHMP2B, KMT2B, C19ORF12, TOR1A, TUBB4A, FTL, GCH1, GNAO1, HTRA2, PRKN, PRRT2, THAP1, SLC2A1, ANO3, SPR, YY1
MP:0001402	hypoactivity	MGD	9.846566481318382e-8	641	15	(15/641)	1.2262224758802468e-10	ADCY5, ATM, ATP13A2, ATP1A3, FA2H, GNAO1, HTRA2, PINK1, SERAC1, SGCE, SLC6A3, SPR, TH, TOR1A, VPS13A
HP:0012452	Restless legs	HPO	1.4660255335491604e-7	14	5	(5/14)	1.894089836626822e-10	SYNJ1, FTL, HTRA2, PRKN, PINK1
MP:0005643	decreased dopamine level	MGD	2.378844465912497e-7	60	7	(7/60)	2.9624464083592737e-10	GCH1, PINK1, PRKN, SLC6A3, SPR, TH, TOR1A
HP:0001761	Pes cavus	HPO	2.6648791206953367e-7	231	10	(10/231)	3.4429962799681355e-10	ATP1A3, SYNJ1, C19ORF12, GCH1, WDR73, APTX, COASY, VPS13A, ATP13A2, TH
HP:0025269	Panic attack	HPO	2.672339474926259e-7	35	6	(6/35)	3.452634980524883e-10	SYNJ1, SGCE, TOR1A, HTRA2, PRKN, PINK1
C0393598	Idiopathic familial dystonia	CTD	3.26174447609442e-7	7	4	(4/7)	1.2943430460692144e-9	TOR1A, PRKRA, KMT2B, THAP1
C0743332	Focal Dystonia	CTD	3.26174447609442e-7	7	4	(4/7)	1.2943430460692144e-9	TOR1A, PRKRA, KMT2B, THAP1
C0752197	Adult-Onset Dystonias	CTD	3.26174447609442e-7	7	4	(4/7)	1.2943430460692144e-9	TOR1A, PRKRA, KMT2B, THAP1
C0752198	Adult-Onset Idiopathic Focal Dystonias	CTD	3.26174447609442e-7	7	4	(4/7)	1.2943430460692144e-9	TOR1A, PRKRA, KMT2B, THAP1
C0752199	Adult-Onset Idiopathic Torsion Dystonias	CTD	3.26174447609442e-7	7	4	(4/7)	1.2943430460692144e-9	TOR1A, PRKRA, KMT2B, THAP1
C0752200	Autosomal Dominant Familial Dystonia	CTD	3.26174447609442e-7	7	4	(4/7)	1.2943430460692144e-9	TOR1A, PRKRA, KMT2B, THAP1
C0752201	Autosomal Recessive Familial Dystonia	CTD	3.26174447609442e-7	7	4	(4/7)	1.2943430460692144e-9	TOR1A, PRKRA, KMT2B, THAP1
C0752202	Childhood Onset Dystonias	CTD	3.26174447609442e-7	7	4	(4/7)	1.2943430460692144e-9	TOR1A, PRKRA, KMT2B, THAP1
C0752203	Dystonia, Primary	CTD	3.26174447609442e-7	7	4	(4/7)	1.2943430460692144e-9	TOR1A, PRKRA, KMT2B, THAP1
C0752205	Dystonia, Secondary	CTD	3.26174447609442e-7	7	4	(4/7)	1.2943430460692144e-9	TOR1A, PRKRA, KMT2B, THAP1
C0752206	Dystonias, Sporadic	CTD	3.26174447609442e-7	7	4	(4/7)	1.2943430460692144e-9	TOR1A, PRKRA, KMT2B, THAP1
C0752207	Familial Dystonia	CTD	3.26174447609442e-7	7	4	(4/7)	1.2943430460692144e-9	TOR1A, PRKRA, KMT2B, THAP1
C0752208	Pseudodystonia	CTD	3.26174447609442e-7	7	4	(4/7)	1.2943430460692144e-9	TOR1A, PRKRA, KMT2B, THAP1
C4316810	Writer's Cramp	CTD	3.26174447609442e-7	7	4	(4/7)	1.2943430460692144e-9	TOR1A, PRKRA, KMT2B, THAP1
MP:0005323	dystonia	MGD	3.5496932572730203e-7	34	6	(6/34)	4.420539548285206e-10	ATP1A3, HTRA2, PANK2, PRKRA, TOR1A, TUBB4A
HP:0000750	Delayed speech and language development	HPO	3.785681768725283e-7	519	13	(13/519)	4.891061716699332e-10	ADAR, PLA2G6, PRKRA, SYNJ1, CP, C19ORF12, TUBB4A, WDR73, SLC2A1, VAC14, SPR, TH, YY1
C0030567	Parkinson Disease	CTD	4.794612801892373e-7	85	7	(7/85)	1.9026241277350684e-9	CP, PRKN, SLC6A3, TH, ATP13A2, SLC30A10, PINK1
MP:0001392	abnormal locomotor behavior	MGD	5.941370559816536e-7	166	9	(9/166)	7.398967073245997e-10	ATP1A3, ATP7B, CP, GNAO1, HTRA2, PINK1, SGCE, SLC6A3, TOR1A
HP:0003593	Infantile onset	HPO	8.3197937622627e-7	444	12	(12/444)	1.0749087548143024e-9	ADAR, PLA2G6, PNKD, DLAT, NKX6-2, GCH1, WDR73, SLC2A1, SLC6A3, SPR, TH, PINK1
HP:0001276	Hypertonia	HPO	9.609111343460919e-7	189	9	(9/189)	1.2414872536771212e-9	PLA2G6, CP, TOR1A, HTRA2, WDR73, PRRT2, SLC6A3, VAC14, ATP13A2
HP:0002313	Spastic paraparesis	HPO	1.3149306967417947e-6	45	6	(6/45)	1.6988768691754452e-9	ADAR, C19ORF12, WDR45, FA2H, SLC30A10, COASY
HP:0000639	Nystagmus	HPO	1.4850885860841748e-6	841	15	(15/841)	1.918719103467926e-9	ADAR, PLA2G6, ATM, ATP1A3, SYNJ1, DLAT, MECR, TUBB4A, NKX6-2, WDR73, FA2H, PRRT2, SLC2A1, VPS13A, ATP13A2
HP:0001249	Intellectual disability	HPO	1.8944258845427987e-6	1329	18	(18/1329)	2.4475786621999983e-9	PLA2G6, PRKRA, ATP1A3, ATP7B, SYNJ1, CSTB, TUBB4A, FTL, NKX6-2, GNAO1, WDR45, WDR73, SERAC1, FA2H, DCAF17, SLC2A1, SPR, YY1
HP:0000741	Apathy	HPO	1.969473191388235e-6	48	6	(6/48)	2.544539006961544e-9	SYNJ1, CHMP2B, HTRA2, PRKN, ATP13A2, PINK1
HP:0000737	Irritability	HPO	2.8684778324870785e-6	146	8	(8/146)	3.7060437112236155e-9	ADAR, CHMP2B, GCH1, PRRT2, PANK2, SLC2A1, SLC6A3, TH
HP:0003829	Incomplete penetrance	HPO	3.027666022676537e-6	147	8	(8/147)	3.9117132075924254e-9	ATP1A3, SGCE, KMT2B, TOR1A, PRRT2, THAP1, SLC2A1, ANO3
HP:0002376	Developmental regression	HPO	4.569018907200157e-6	310	10	(10/310)	5.903125203100979e-9	ADAR, PLA2G6, SYNJ1, FTL, GNAO1, WDR45, SERAC1, VAC14, COASY, VPS13A
HP:0002487	Hyperkinetic movements	HPO	4.705514153356947e-6	26	5	(5/26)	6.079475650331974e-9	PNKD, GCH1, GNAO1, PRRT2, SLC6A3
HP:0002066	Gait ataxia	HPO	5.624028059607622e-6	159	8	(8/159)	7.266186123524059e-9	ADAR, PLA2G6, ATP1A3, SYNJ1, TUBB4A, GCH1, APTX, TH
MP:0000745	tremors	MGD	5.756914257673196e-6	386	11	(11/386)	7.1692581042007415e-9	ATP1A3, ATP7B, GNAO1, HTRA2, PLA2G6, SLC6A3, SPR, SYNJ1, TOR1A, TUBB4A, VAC14
HP:0000722	Obsessive-compulsive behavior	HPO	8.686896433611343e-6	61	6	(6/61)	1.1223380405182615e-8	SGCE, TOR1A, GCH1, PANK2, COASY, XK
HP:0012332	Abnormal autonomic nervous system physiology	HPO	1.4075984790937833e-5	66	6	(6/66)	1.8186026861676787e-8	SYNJ1, FBXO7, HTRA2, WDR45, PRKN, PINK1
HP:0002360	Sleep disturbance	HPO	1.487546386248033e-5	180	8	(8/180)	1.9218945558760117e-8	FBXO7, GCH1, GNAO1, WDR45, WDR73, SLC2A1, SPR, VPS13A
HP:0040307	Male sexual dysfunction	HPO	1.5198293348054074e-5	12	4	(4/12)	1.9636037917382524e-8	SYNJ1, HTRA2, PRKN, PINK1
HP:0000738	Hallucinations	HPO	2.012620852974209e-5	121	7	(7/121)	2.6002853397599596e-8	SYNJ1, HTRA2, PRKN, PRRT2, DCAF17, ATP13A2, PINK1
HP:0030014	Female sexual dysfunction	HPO	3.061693001559095e-5	14	4	(4/14)	3.9556757126086506e-8	SYNJ1, HTRA2, PRKN, PINK1
HP:0100710	Impulsivity	HPO	3.4882545095922815e-5	131	7	(7/131)	4.5067887720830515e-8	PLA2G6, SYNJ1, C19ORF12, HTRA2, PRKN, PANK2, PINK1
HP:0002079	Hypoplasia of the corpus callosum	HPO	3.5567393189371e-5	385	10	(10/385)	4.59527043790323e-8	ADAR, SYNJ1, NKX6-2, GNAO1, HTRA2, WDR73, FA2H, COASY, ATP13A2, YY1
MP:0001393	ataxia	MGD	3.573544113834009e-5	357	10	(10/357)	4.450241735783324e-8	ATM, ATP1A3, ATP7B, CSTB, HTRA2, PLA2G6, SLC2A1, SYNJ1, TUBB4A, VAC14
HP:0000496	Abnormality of eye movement	HPO	4.5802368631408296e-5	40	5	(5/40)	5.917618686228462e-8	ATP1A3, KMT2B, FTL, GCH1, WDR45
MP:0002229	neurodegeneration	MGD	5.3228553777774016e-5	129	7	(7/129)	6.628711553894647e-8	CP, HTRA2, PINK1, PLA2G6, PRKRA, SLC6A3, TOR1A
HP:0002059	Cerebral atrophy	HPO	5.642871914255889e-5	302	9	(9/302)	7.290532188961097e-8	PLA2G6, SYNJ1, BCAP31, NKX6-2, GNAO1, HTRA2, WDR45, WDR73, SLC2A1
HP:0002510	Spastic tetraplegia	HPO	6.078715402895856e-5	84	6	(6/84)	7.853637471441675e-8	ADAR, PLA2G6, SYNJ1, WDR73, COASY, ATP13A2
HP:0008936	Muscular hypotonia of the trunk	HPO	7.358505478595077e-5	146	7	(7/146)	9.507113021440668e-8	ADAR, ADCY5, TUBB4A, WDR73, SLC6A3, SPR, TH
HP:0001270	Motor delay	HPO	8.198509720632137e-5	421	10	(10/421)	1.0592389819938162e-7	ADCY5, PRKRA, ATP1A3, KMT2B, MECR, TUBB4A, NKX6-2, WDR73, SPR, TH
MP:0002066	abnormal motor capabilities/coordination/movement	MGD	8.257401049173111e-5	208	8	(8/208)	1.0283189351398645e-7	ATP1A3, GNAO1, PLA2G6, PRRT2, SLC2A1, SLC6A3, TH, TUBB4A
HP:0003828	Variable expressivity	HPO	9.238988319650065e-5	320	9	(9/320)	1.193667741556856e-7	C19ORF12, MECR, TUBB4A, GCH1, SERAC1, SLC30A10, SLC2A1, SPR, TH
HP:0000727	Frontal lobe dementia	HPO	9.28806487784225e-5	18	4	(4/18)	1.2000083821501615e-7	SYNJ1, HTRA2, PRKN, PINK1
HP:0002062	Morphological abnormality of the pyramidal tract	HPO	9.28806487784225e-5	18	4	(4/18)	1.2000083821501615e-7	PLA2G6, PRKRA, SLC2A1, SLC6A3
HP:0004409	Hyposmia	HPO	1.1734468807574642e-4	48	5	(5/48)	1.5160812412887134e-7	SYNJ1, HTRA2, PRKN, ATP13A2, PINK1
HP:0000605	Supranuclear gaze palsy	HPO	1.1742395985252676e-4	19	4	(4/19)	1.51710542445125e-7	PLA2G6, SYNJ1, FA2H, ATP13A2
HP:0002578	Gastroparesis	HPO	1.4649942006352476e-4	20	4	(4/20)	1.8927573651618185e-7	SYNJ1, HTRA2, PRKN, PINK1
HP:0000736	Short attention span	HPO	1.7275444502641793e-4	100	6	(6/100)	2.2319695739847277e-7	PLA2G6, SYNJ1, HTRA2, PRKN, ATP13A2, PINK1
HP:0000735	Impaired social interactions	HPO	2.662185953062186e-4	23	4	(4/23)	3.4395167352224625e-7	SYNJ1, HTRA2, PRKN, PINK1
MP:0005156	bradykinesia	MGD	3.486876719460867e-4	55	5	(5/55)	4.3423122284693234e-7	ADCY5, HTRA2, SLC6A3, SPR, TH
HP:0000252	Microcephaly	HPO	4.1678109005981515e-4	939	13	(13/939)	5.384768605423968e-7	ADAR, SYNJ1, KMT2B, DLAT, BCAP31, TUBB4A, GNAO1, WDR73, SERAC1, SLC30A10, SLC2A1, COASY, SPR
HP:0012444	Brain atrophy	HPO	4.3151996783324573e-4	62	5	(5/62)	5.575193382858472e-7	ADAR, SYNJ1, CHMP2B, WDR73, SERAC1
HP:0000712	Emotional lability	HPO	4.383836716720076e-4	117	6	(6/117)	5.663871727028522e-7	PLA2G6, ATP1A3, CHMP2B, C19ORF12, FTL, PANK2
MP:0002183	gliosis	MGD	6.586710457569016e-4	116	6	(6/116)	8.202628216150705e-7	ATP13A2, HTRA2, TH, TOR1A, VAC14, VPS13A
HP:0001618	Dysphonia	HPO	6.870523235494344e-4	68	5	(5/68)	8.876645007098635e-7	PRKRA, TUBB4A, FTL, THAP1, PANK2
HP:0001348	Brisk reflexes	HPO	7.059077641792052e-4	29	4	(4/29)	9.120255351152523e-7	CHMP2B, C19ORF12, GCH1, TH
MP:0003243	abnormal dopaminergic neuron morphology	MGD	8.437464787678651e-4	28	4	(4/28)	1.0507428129114136e-6	PINK1, SLC6A3, SPR, TH
HP:0000651	Diplopia	HPO	9.150182433038781e-4	72	5	(5/72)	1.1821941127957082e-6	SYNJ1, HTRA2, PRKN, SLC2A1, PINK1
HP:0002509	Limb hypertonia	HPO	0.0011988338868009819	76	5	(5/76)	1.548880990698943e-6	ADCY5, SYNJ1, GCH1, SLC6A3, SPR
MP:0006035	abnormal mitochondrion morphology	MGD	0.0012284966200514396	129	6	(6/129)	1.5298837111474964e-6	HTRA2, MECR, PINK1, PLA2G6, PRKN, SLC6A3
HP:0012378	Fatigue	HPO	0.001359002143472936	325	8	(8/325)	1.7558167228332507e-6	ATM, SYNJ1, CHMP2B, FTL, GCH1, PRRT2, VPS13A, ATP13A2
C0677050	Manganese Poisoning	CTD	0.0013971240059116462	14	3	(3/14)	5.544142880601771e-6	PRKN, ATP13A2, SLC30A10
HP:0000020	Urinary incontinence	HPO	0.0014813085705218099	144	6	(6/144)	1.913835362431279e-6	CHMP2B, C19ORF12, FA2H, PANK2, SLC2A1, ATP13A2
HP:0002071	Abnormality of extrapyramidal motor function	HPO	0.0015478450178659246	80	5	(5/80)	1.999799764684657e-6	FBXO7, CP, CHMP2B, SERAC1, DCAF17
HP:0011968	Feeding difficulties	HPO	0.001716223757976364	454	9	(9/454)	2.21734335655861e-6	PLA2G6, SYNJ1, WDR73, SERAC1, HPCA, SLC6A3, VPS13A, TH, YY1
HP:0100785	Insomnia	HPO	0.0017274490859560071	36	4	(4/36)	2.231846364284247e-6	SYNJ1, HTRA2, PRKN, PINK1
MP:0003908	decreased stereotypic behavior	MGD	0.001950689225051377	10	3	(3/10)	2.42925183692575e-6	PINK1, SGCE, TH
HP:0003678	Rapidly progressive	HPO	0.002156438898506608	38	4	(4/38)	2.786096768096393e-6	PLA2G6, CHMP2B, PANK2, ATP13A2
MP:0001265	decreased body size	MGD	0.002170046995166555	1180	14	(14/1180)	2.702424651515013e-6	ADAR, ATM, ATP1A3, GNAO1, HTRA2, PANK2, PRKN, PRKRA, SGCE, SLC30A10, SLC6A3, TH, TOR1A, VAC14
HP:0002307	Drooling	HPO	0.0026260552133100033	89	5	(5/89)	3.3928361929069812e-6	ATP1A3, ATP7B, DLAT, VAC14, VPS13A
HP:0002322	Resting tremor	HPO	0.0026596884944250334	40	4	(4/40)	3.4362900444767876e-6	ADCY5, ATP1A3, SYNJ1, PINK1
MP:0011975	neuronal cytoplasmic inclusions	MGD	0.0026769165655640336	11	3	(3/11)	3.3336445399303035e-6	PINK1, PRKN, SLC6A3
HP:0001927	Acanthocytosis	HPO	0.0027626020210989076	12	3	(3/12)	3.5692532572337307e-6	PANK2, VPS13A, XK
HP:0000713	Agitation	HPO	0.0029307438025749978	91	5	(5/91)	3.786490701001289e-6	SYNJ1, CHMP2B, HTRA2, PRKN, PINK1
HP:0002075	Dysdiadochokinesis	HPO	0.0032450268329141884	42	4	(4/42)	4.192541127796109e-6	PLA2G6, TUBB4A, FA2H, SLC30A10
HP:0003621	Juvenile onset	HPO	0.0034391083483701016	94	5	(5/94)	4.4432924397546535e-6	ADCY5, SGCE, HPCA, APTX, PANK2
HP:0002174	Postural tremor	HPO	0.0035710179587401685	43	4	(4/43)	4.613718292945954e-6	PRKRA, GCH1, ATP13A2, TH
HP:0000571	Hypometric saccades	HPO	0.0035848092907778037	13	3	(3/13)	4.6315365513925114e-6	PLA2G6, NKX6-2, APTX
HP:0002141	Gait imbalance	HPO	0.004294902004065227	45	4	(4/45)	5.548968997500293e-6	SYNJ1, HTRA2, PRKN, PINK1
HP:0012075	Personality disorder	HPO	0.0045541344800766005	14	3	(3/14)	5.8838946771015505e-6	SGCE, TOR1A, XK
HP:0045084	Limb myoclonus	HPO	0.0045541344800766005	14	3	(3/14)	5.8838946771015505e-6	SGCE, TOR1A, SLC2A1
MP:0008493	alpha-synuclein inclusion body	MGD	0.004621737266005403	13	3	(3/13)	5.75558812703039e-6	ATP13A2, PINK1, TH
HP:0001256	Intellectual disability, mild	HPO	0.004677822238665093	271	7	(7/271)	6.043697982771438e-6	ADAR, DLAT, PRRT2, DCAF17, SLC2A1, TH, YY1
HP:0002019	Constipation	HPO	0.005027220557976981	274	7	(7/274)	6.4951169999702595e-6	SYNJ1, FTL, HTRA2, PRKN, SLC6A3, TH, PINK1
HP:0000298	Mask-like facies	HPO	0.005121901393487611	47	4	(4/47)	6.6174436608367075e-6	FA2H, PANK2, ATP13A2, TH
HP:0002061	Lower limb spasticity	HPO	0.005576861093979609	48	4	(4/48)	7.205246891446523e-6	FBXO7, FA2H, PRRT2, SLC2A1
HP:0002078	Truncal ataxia	HPO	0.005576861093979609	48	4	(4/48)	7.205246891446523e-6	ATP1A3, NKX6-2, APTX, SLC30A10
HP:0025401	Staring gaze	HPO	0.005682250462620803	15	3	(3/15)	7.341408866435146e-6	SYNJ1, PNKD, PRRT2
HP:0000751	Personality changes	HPO	0.0065754543841164415	50	4	(4/50)	8.495419100925634e-6	PLA2G6, ATP7B, CHMP2B, VPS13A
C0020796	Profound Mental Retardation	CTD	0.00683507407310125	139	5	(5/139)	2.712330981389385e-5	SLC2A1, TH, YY1, PRKRA, PRRT2
C0917816	Mental deficiency	CTD	0.00683507407310125	139	5	(5/139)	2.712330981389385e-5	SLC2A1, TH, YY1, PRKRA, PRRT2
HP:0000486	Strabismus	HPO	0.007688083571355804	696	10	(10/696)	9.932924510795613e-6	PLA2G6, ATM, BCAP31, NKX6-2, GNAO1, WDR73, FA2H, SLC2A1, ATP13A2, YY1
MP:0000755	hindlimb paralysis	MGD	0.008715516089016804	105	5	(5/105)	1.0853693759672234e-5	FA2H, PANK2, PINK1, PLA2G6, SLC6A3
MP:0001409	increased stereotypic behavior	MGD	0.009822369746104514	51	4	(4/51)	1.2232091838237253e-5	HTRA2, SLC6A3, TH, TOR1A
HP:0001284	Areflexia	HPO	0.010096574639223262	201	6	(6/201)	1.3044670076515842e-5	PLA2G6, ATP1A3, CHMP2B, APTX, VPS13A, XK
HP:0003324	Generalized muscle weakness	HPO	0.010461313993194539	118	5	(5/118)	1.3515909551930929e-5	PLA2G6, PNKD, CHMP2B, PRRT2, ATP13A2
MP:0005058	abnormal lysosome morphology	MGD	0.010619055030441924	52	4	(4/52)	1.3224227933302521e-5	ATM, ATP13A2, PINK1, SLC6A3
MP:0012574	decreased noradrenaline level	MGD	0.013057243952832597	18	3	(3/18)	1.6260577774386796e-5	PRKN, SPR, TH
HP:0002446	Astrocytosis	HPO	0.014107087098845998	20	3	(3/20)	1.8226210722023253e-5	ADAR, CHMP2B, SLC30A10
HP:0002018	Nausea	HPO	0.014589993747146684	61	4	(4/61)	1.8850121120344552e-5	SYNJ1, HTRA2, PRKN, PINK1
MP:0003313	abnormal locomotor activation	MGD	0.01600822878961948	119	5	(5/119)	1.9935527757932104e-5	CP, FA2H, PRKN, SLC6A3, SPR
MP:0002757	decreased vertical activity	MGD	0.016206541471200583	202	6	(6/202)	2.0182492492155148e-5	ADCY5, ATM, FA2H, PINK1, SERAC1, SLC6A3
HP:0001290	Generalized hypotonia	HPO	0.016616049863106476	933	11	(11/933)	2.146776468101612e-5	PLA2G6, ATP1A3, SYNJ1, SGCE, C19ORF12, TOR1A, NKX6-2, GNAO1, HTRA2, SERAC1, TH
HP:0002317	Unsteady gait	HPO	0.01734921572523433	131	5	(5/131)	2.2415007396943577e-5	PLA2G6, PRKRA, ATP1A3, SYNJ1, VAC14
HP:0003394	Muscle spasm	HPO	0.017997173754040943	132	5	(5/132)	2.3252162472921114e-5	SYNJ1, CHMP2B, HTRA2, PRKN, PINK1
HP:0100315	Lewy bodies	HPO	0.018987294306125363	22	3	(3/22)	2.453138799241003e-5	PLA2G6, FBXO7, C19ORF12
HP:0001344	Absent speech	HPO	0.020080110667526054	227	6	(6/227)	2.5943295436080174e-5	GNAO1, WDR45, SERAC1, SLC2A1, SLC6A3, YY1
HP:0000734	Disinhibition	HPO	0.02179545566274823	23	3	(3/23)	2.815950344024319e-5	CHMP2B, FTL, VPS13A
HP:0002362	Shuffling gait	HPO	0.02179545566274823	23	3	(3/23)	2.815950344024319e-5	SYNJ1, FBXO7, C19ORF12
HP:0010522	Dyslexia	HPO	0.02179545566274823	23	3	(3/23)	2.815950344024319e-5	PLA2G6, CHMP2B, SLC2A1
HP:0007002	Motor axonal neuropathy	HPO	0.02820236215989107	25	3	(3/25)	3.643716041329596e-5	C19ORF12, COASY, XK
HP:0002131	Episodic ataxia	HPO	0.031822641357917306	26	3	(3/26)	4.111452371823941e-5	ATP1A3, GNAO1, SLC2A1
HP:0002304	Akinesia	HPO	0.039950058594149226	28	3	(3/28)	5.161506278313854e-5	SYNJ1, PANK2, ATP13A2
MP:0003244	loss of dopaminergic neurons	MGD	0.040953786396212076	26	3	(3/26)	5.100097932280458e-5	PRKN, SLC6A3, TH
HP:0000551	Color vision defect	HPO	0.042642402417722026	80	4	(4/80)	5.5093543175351454e-5	SYNJ1, HTRA2, PRKN, PINK1
MP:0001516	abnormal motor coordination/balance	MGD	0.0441407824249807	147	5	(5/147)	5.496984112699963e-5	ATP13A2, PLA2G6, TH, TOR1A, VAC14
C0338630	Senile Paranoid Dementia	CTD	0.04440093159063222	8	2	(2/8)	1.761941729786993e-4	CP, SLC6A3
C0497327	Dementia	CTD	0.04440093159063222	8	2	(2/8)	1.761941729786993e-4	CP, SLC6A3
C0751071	Familial Dementia	CTD	0.04440093159063222	8	2	(2/8)	1.761941729786993e-4	CP, SLC6A3
HP:0006801	Hyperactive deep tendon reflexes	HPO	0.04932992728963219	30	3	(3/30)	6.373375618815529e-5	C19ORF12, PRRT2, SLC2A1
HP:0006957	Loss of ability to walk	HPO	0.04932992728963219	30	3	(3/30)	6.373375618815529e-5	ADAR, FA2H, VAC14
MP:0010069	increased serotonin level	MGD	0.051399063206809585	28	3	(3/28)	6.400879602342414e-5	PRKN, SLC6A3, TH
HP:0001258	Spastic paraplegia	HPO	0.05162739868352532	84	4	(4/84)	6.670206548259085e-5	C19ORF12, FA2H, SLC2A1, ATP13A2
HP:0003677	Slow progression	HPO	0.05382784835938406	166	5	(5/166)	6.954502372013444e-5	FBXO7, C19ORF12, HPCA, PANK2, PINK1
HP:0000657	Oculomotor apraxia	HPO	0.05407361660710355	85	4	(4/85)	6.986255375594774e-5	DLAT, FA2H, APTX, SPR
HP:0000709	Psychosis	HPO	0.05660324343104467	86	4	(4/86)	7.313080546646599e-5	CHMP2B, PANK2, DCAF17, VPS13A
HP:0000546	Retinal degeneration	HPO	0.05921801047595856	87	4	(4/87)	7.650905746247875e-5	SYNJ1, CP, FTL, PANK2
C0919267	ovarian neoplasm	CTD	0.06000416889978827	119	4	(4/119)	2.3811178134836613e-4	ATP7B, PRKN, SLC2A1, C19orf12
C1140680	Malignant neoplasm of ovary	CTD	0.06000416889978827	119	4	(4/119)	2.3811178134836613e-4	ATP7B, PRKN, SLC2A1, C19orf12
MP:0003633	abnormal nervous system physiology	MGD	0.06217769459602769	158	5	(5/158)	7.743174918558866e-5	CSTB, GNAO1, PINK1, SLC6A3, TH
MP:0002083	premature death	MGD	0.06398094637694231	1591	14	(14/1591)	7.96773927483715e-5	ATM, ATP1A3, GNAO1, HTRA2, PINK1, PLA2G6, PRKN, PRKRA, SLC30A10, SLC6A3, SPR, TH, TOR1A, TUBB4A
MP:0003354	astrocytosis	MGD	0.0640621931223786	159	5	(5/159)	7.977857175887746e-5	ATP13A2, ATP1A3, TUBB4A, VAC14, WDR45
MP:0002797	increased thigmotaxis	MGD	0.06763385735443125	83	4	(4/83)	8.42264724214586e-5	ATP1A3, PRKN, SLC6A3, TH
MP:0002882	abnormal neuron morphology	MGD	0.06998084382566062	162	5	(5/162)	8.714924511290239e-5	ATP13A2, CP, PRKN, SLC6A3, TOR1A
HP:0002359	Frequent falls	HPO	0.07363034105605484	92	4	(4/92)	9.5129639607306e-5	ADAR, C19ORF12, FA2H, PANK2
HP:0002069	Bilateral tonic-clonic seizure	HPO	0.0788982538909277	180	5	(5/180)	1.0193572854125026e-4	CHMP2B, CSTB, GNAO1, FA2H, SLC2A1
HP:0000752	Hyperactivity	HPO	0.0852760966701915	183	5	(5/183)	1.1017583549120348e-4	PLA2G6, BCAP31, GNAO1, PANK2, SPR
HP:0002529	Neuronal loss in central nervous system	HPO	0.09320640090747533	37	3	(3/37)	1.2042170659880532e-4	PLA2G6, CHMP2B, VAC14
C0030569	Secondary Parkinson Disease	CTD	0.10397954551278238	12	2	(2/12)	4.1261724409834277e-4	PRKN, ATP13A2
C0751414	Parkinson Disease, Secondary Vascular	CTD	0.10397954551278238	12	2	(2/12)	4.1261724409834277e-4	PRKN, ATP13A2
C0751415	Atherosclerotic Parkinsonism	CTD	0.10397954551278238	12	2	(2/12)	4.1261724409834277e-4	PRKN, ATP13A2
HP:0002121	Generalized non-motor (absence) seizure	HPO	0.10576032592537253	101	4	(4/101)	1.3664124796559758e-4	CSTB, GNAO1, PRRT2, SLC2A1
MP:0005404	abnormal axon morphology	MGD	0.10615681931733593	177	5	(5/177)	1.322002731224607e-4	FA2H, PLA2G6, SLC6A3, TUBB4A, XK
MP:0004098	abnormal cerebellar granule cell morphology	MGD	0.11027446723521192	36	3	(3/36)	1.373281036553075e-4	ATM, CSTB, HTRA2
MP:0005405	axon degeneration	MGD	0.11904719389316451	96	4	(4/96)	1.48253043453505e-4	NKX6-2, PLA2G6, TUBB4A, WDR45
HP:0002375	Hypokinesia	HPO	0.1269423099848557	41	3	(3/41)	1.6400815243521407e-4	SLC6A3, ATP13A2, TH
HP:0002607	Bowel incontinence	HPO	0.1269423099848557	41	3	(3/41)	1.6400815243521407e-4	C19ORF12, FA2H, ATP13A2
HP:0001265	Hyporeflexia	HPO	0.13162101521860256	319	6	(6/319)	1.700529912385046e-4	SYNJ1, CHMP2B, C19ORF12, APTX, COASY, VPS13A
MP:0004924	abnormal behavior	MGD	0.1320305544485393	569	8	(8/569)	1.6442161201561559e-4	ATP1A3, CSTB, FTL, GNAO1, HTRA2, SGCE, SLC6A3, WDR45
HP:0000666	Horizontal nystagmus	HPO	0.13645748561192797	42	3	(3/42)	1.7630166099732298e-4	GCH1, FA2H, ATP13A2
HP:0002300	Mutism	HPO	0.13645748561192797	42	3	(3/42)	1.7630166099732298e-4	ATP1A3, CHMP2B, FTL
HP:0002354	Memory impairment	HPO	0.14192396845448102	109	4	(4/109)	1.8336430032878684e-4	CP, CHMP2B, PRRT2, VPS13A
HP:0000821	Hypothyroidism	HPO	0.15511869852684165	208	5	(5/208)	2.004117552026378e-4	ADAR, CP, GCH1, DCAF17, YY1
C0013386	Dyskinesia, Drug-Induced	CTD	0.16461597023972105	15	2	(2/15)	6.532379771417502e-4	GCH1, TH
MP:0001262	decreased body weight	MGD	0.16567416967781975	1739	14	(14/1739)	2.0631901578806945e-4	ATM, ATP1A3, ATP7B, GNAO1, HTRA2, PANK2, PINK1, PRKN, PRKRA, SLC30A10, SLC6A3, SPR, TH, TOR1A
HP:0001324	Muscle weakness	HPO	0.16602834284873957	333	6	(6/333)	2.1450690290534828e-4	ATP1A3, C19ORF12, APTX, SPR, ATP13A2, XK
HP:0002465	Poor speech	HPO	0.18477523741482565	216	5	(5/216)	2.387276969183794e-4	CHMP2B, DLAT, TUBB4A, WDR45, WDR73
HP:0002910	Elevated hepatic transaminase	HPO	0.18477523741482565	216	5	(5/216)	2.387276969183794e-4	ADAR, ATM, ATP7B, SLC30A10, VPS13A
C0750940	Tremor, Rubral	CTD	0.18782657781937684	16	2	(2/16)	7.45343562775305e-4	CP, SLC2A1
MP:0000921	demyelination	MGD	0.20103561869776498	110	4	(4/110)	2.5035568953644456e-4	CP, FA2H, TUBB4A, WDR45
HP:0003236	Elevated serum creatine kinase	HPO	0.2141054607998115	223	5	(5/223)	2.7662204237701744e-4	PLA2G6, SYNJ1, C19ORF12, VPS13A, XK
HP:0002312	Clumsiness	HPO	0.21621472057286079	49	3	(3/49)	2.793471842026625e-4	PLA2G6, ATP7B, PANK2
MP:0001463	abnormal spatial learning	MGD	0.21993112278561325	207	5	(5/207)	2.7388682787747603e-4	ATP13A2, ATP1A3, FA2H, PRKN, SLC6A3
HP:0002427	Motor aphasia	HPO	0.22729651320880548	10	2	(2/10)	2.936647457478107e-4	CHMP2B, FA2H
HP:0002453	Abnormal globus pallidus morphology	HPO	0.22729651320880548	10	2	(2/10)	2.936647457478107e-4	C19ORF12, SLC30A10
HP:0002478	Progressive spastic quadriplegia	HPO	0.22729651320880548	10	2	(2/10)	2.936647457478107e-4	FA2H, ATP13A2
HP:0040083	Toe walking	HPO	0.22959595032958968	50	3	(3/50)	2.9663559474107194e-4	KMT2B, PANK2, COASY
MP:0001399	hyperactivity	MGD	0.2661889785267948	631	8	(8/631)	3.314931239437046e-4	ATP1A3, CSTB, GNAO1, PLA2G6, SLC6A3, TH, TOR1A, WDR45
HP:0006961	Jerky head movements	HPO	0.2773455714576152	11	2	(2/11)	3.5832761170234516e-4	DLAT, SLC2A1
HP:0003581	Adult onset	HPO	0.28663212087080675	131	4	(4/131)	3.703257375591818e-4	CP, CHMP2B, PRKN, APTX
HP:0001760	Abnormal foot morphology	HPO	0.2884415492883051	54	3	(3/54)	3.726635003724872e-4	PANK2, VPS13A, ATP13A2
HP:0007018	Attention deficit hyperactivity disorder	HPO	0.2943776479095327	239	5	(5/239)	3.803328784360888e-4	SYNJ1, PANK2, SLC2A1, VPS13A, YY1
HP:0002186	Apraxia	HPO	0.3211764537298679	56	3	(3/56)	4.1495665856572085e-4	PLA2G6, CHMP2B, SLC2A1
MP:0000877	abnormal Purkinje cell morphology	MGD	0.327260799493582	125	4	(4/125)	4.075476955088194e-4	ATM, CP, FA2H, SGCE
HP:0002448	Progressive encephalopathy	HPO	0.33226216534491854	12	2	(2/12)	4.2927928339136763e-4	WDR45, TH
HP:0007083	Hyperactive patellar reflex	HPO	0.33226216534491854	12	2	(2/12)	4.2927928339136763e-4	C19ORF12, ATP13A2
MP:0002204	abnormal neurotransmitter level	MGD	0.3325169346210434	11	2	(2/11)	4.140933183325572e-4	SPR, VPS13A
HP:0002120	Cerebral cortical atrophy	HPO	0.3549848698825938	249	5	(5/249)	4.586367827940489e-4	CHMP2B, BCAP31, FA2H, VPS13A, ATP13A2
HP:0011463	Childhood onset	HPO	0.3562088814392687	58	3	(3/58)	4.602181930739906e-4	PLA2G6, PNKD, GCH1
MP:0001505	hunched posture	MGD	0.3687339550146664	129	4	(4/129)	4.591954607903691e-4	HTRA2, SLC6A3, TH, TOR1A
HP:0001254	Lethargy	HPO	0.3889238452182365	142	4	(4/142)	5.024855881372565e-4	GCH1, SLC2A1, ATP13A2, TH
HP:0006892	Frontotemporal cerebral atrophy	HPO	0.3920216846274891	13	2	(2/13)	5.064879646349989e-4	PLA2G6, CHMP2B
HP:0008969	Leg muscle stiffness	HPO	0.3920216846274891	13	2	(2/13)	5.064879646349989e-4	SYNJ1, ATP13A2
HP:0003552	Muscle stiffness	HPO	0.39360448471845744	60	3	(3/60)	5.085329259928391e-4	ADAR, PANK2, SLC2A1
MP:0001396	unidirectional circling	MGD	0.39830788253020716	12	2	(2/12)	4.960247603115905e-4	FTL, GNAO1
HP:0002540	Inability to walk	HPO	0.3993549674411332	143	4	(4/143)	5.159624902340222e-4	SYNJ1, SERAC1, PANK2, SLC2A1
C2239176	Liver carcinoma	CTD	0.41401505570372776	501	6	(6/501)	0.0016429168877132054	ATM, CP, GNAO1, SLC2A1, TH, KMT2B
C0019202	Hepatolenticular Degeneration	CTD	0.4264167121097035	24	2	(2/24)	0.0016921298099591409	ATP7B, CP
C1527352	Hepatic Form of Wilson Disease	CTD	0.4264167121097035	24	2	(2/24)	0.0016921298099591409	ATP7B, CP
C0029408	Degenerative polyarthritis	CTD	0.4324036638690879	93	3	(3/93)	0.001715887555036063	ATP1A3, FTL, SLC2A1
C0086743	Osteoarthrosis Deformans	CTD	0.4324036638690879	93	3	(3/93)	0.001715887555036063	ATP1A3, FTL, SLC2A1
HP:0000211	Trismus	HPO	0.4565996096520572	14	2	(2/14)	5.899219762946475e-4	PNKD, PRRT2
HP:0011960	Substantia nigra gliosis	HPO	0.4565996096520572	14	2	(2/14)	5.899219762946475e-4	FBXO7, PRKN
MP:0013219	abnormal substantia nigra pars compacta morphology	MGD	0.4698871816691538	13	2	(2/13)	5.851646097996934e-4	PRKN, SLC6A3
HP:0001878	Hemolytic anemia	HPO	0.4757421572588555	64	3	(3/64)	6.146539499468417e-4	ADAR, ATP7B, SLC2A1
MP:0001417	decreased exploration in new environment	MGD	0.4886524160261221	139	4	(4/139)	6.085335193351458e-4	ATP1A3, GNAO1, PRKN, SLC6A3
MP:0006036	abnormal mitochondrial physiology	MGD	0.515596220411725	141	4	(4/141)	6.420874475862081e-4	MECR, PINK1, PRKN, SLC6A3
MP:0010831	lethality, incomplete penetrance	MGD	0.5292153973014679	61	3	(3/61)	6.590478173119153e-4	ATM, GNAO1, SLC6A3
MP:0010955	abnormal respiratory electron transport chain	MGD	0.5292153973014679	61	3	(3/61)	6.590478173119153e-4	HTRA2, PINK1, SLC6A3
HP:0000508	Ptosis	HPO	0.5298510148070011	577	7	(7/577)	6.845620346343684e-4	ADAR, SYNJ1, DLAT, WDR73, SPR, TH, YY1
HP:0002070	Limb ataxia	HPO	0.5440204347782069	67	3	(3/67)	7.028687787832131e-4	CSTB, NKX6-2, APTX
MP:0011085	postnatal lethality, complete penetrance	MGD	0.5552346261054377	705	8	(8/705)	6.914503438423882e-4	ADAR, ATP7B, FBXO7, PANK2, SYNJ1, TH, TOR1A, VAC14
C0023890	Liver Cirrhosis	CTD	0.5788849921212881	103	3	(3/103)	0.0022971626671479685	ATP7B, CP, SLC30A10
C0239946	Fibrosis, Liver	CTD	0.5788849921212881	103	3	(3/103)	0.0022971626671479685	ATP7B, CP, SLC30A10
HP:0002080	Intention tremor	HPO	0.5928325763314938	69	3	(3/69)	7.659335611518008e-4	PLA2G6, FBXO7, CSTB
HP:0003535	3-Methylglutaconic aciduria	HPO	0.6001130495277793	16	2	(2/16)	7.753398572710327e-4	HTRA2, SERAC1
MP:0002804	abnormal motor learning	MGD	0.6090539030121096	64	3	(3/64)	7.584731046228015e-4	ATM, FA2H, SGCE
HP:0005484	Postnatal microcephaly	HPO	0.6182490641207975	70	3	(3/70)	7.98771400672865e-4	HTRA2, WDR73, SLC2A1
C0751263	Learning Disturbance	CTD	0.6221904948446375	29	2	(2/29)	0.002469009900177133	PRKN, TH
C0751265	Learning Disabilities	CTD	0.6221904948446375	29	2	(2/29)	0.002469009900177133	PRKN, TH
MP:0008943	increased sensitivity to induced cell death	MGD	0.6663114456623686	66	3	(3/66)	8.297776409244938e-4	ADAR, PINK1, PRKN
HP:0002197	Generalized-onset seizure	HPO	0.6711395835354657	72	3	(3/72)	8.67105405084581e-4	FTL, PRRT2, XK
HP:0007371	Corpus callosum atrophy	HPO	0.6789999754209717	17	2	(2/17)	8.772609501562942e-4	BCAP31, FA2H
MP:0001525	impaired balance	MGD	0.6998540356448593	153	4	(4/153)	8.71549234925105e-4	HTRA2, PRRT2, SGCE, TOR1A
HP:0001939	Abnormality of metabolism/homeostasis	HPO	0.7300442923194769	168	4	(4/168)	9.432096799993242e-4	PLA2G6, FTL, PRKN, SLC2A1
MP:0002152	abnormal brain morphology	MGD	0.7362441270969692	270	5	(5/270)	9.168669079663377e-4	ATP7B, HTRA2, PLA2G6, TOR1A, VAC14
HP:0001298	Encephalopathy	HPO	0.7628537812174964	170	4	(4/170)	9.85599200539401e-4	ATP1A3, SYNJ1, SERAC1, SLC2A1
MP:0011631	decreased mitochondria size	MGD	0.813458587695812	17	2	(2/17)	0.0010130243931454695	PRKN, SLC6A3
HP:0002367	Visual hallucinations	HPO	0.8509134379323655	19	2	(2/19)	0.0010993713668376816	FBXO7, ATP13A2
MP:0003461	abnormal response to novel object	MGD	0.8582627403210624	72	3	(3/72)	0.0010688203490922322	ATP13A2, ATP1A3, SLC6A3
MP:0002327	abnormal respiratory function	MGD	0.913508755663685	18	2	(2/18)	0.0011376198700668555	ATP1A3, PRKN
MP:0004102	abnormal dorsal striatum morphology	MGD	0.913508755663685	18	2	(2/18)	0.0011376198700668555	SLC6A3, TOR1A
MP:0000753	paralysis	MGD	0.9292149889652499	74	3	(3/74)	0.0011571793137798879	ATP1A3, HTRA2, PRKRA
MP:0003674	oxidative stress	MGD	0.990148020749003	168	4	(4/168)	0.0012330610470099664	ATM, PINK1, PRKN, TH
HP:0000011	Neurogenic bladder	HPO	1	23	2	(2/23)	0.0016157983480300485	FBXO7, ATP13A2
HP:0000012	Urinary urgency	HPO	1	37	2	(2/37)	0.004155953314559072	FA2H, PINK1
HP:0000013	Hypoplasia of the uterus	HPO	1	44	1	(1/44)	0.10825449647439278	DCAF17
HP:0000028	Cryptorchidism	HPO	1	620	2	(2/620)	0.48193429563996837	VAC14, YY1
HP:0000035	Abnormal testis morphology	HPO	1	102	1	(1/102)	0.23356606609801767	ATM
HP:0000044	Hypogonadotropic hypogonadism	HPO	1	150	1	(1/150)	0.3240781482499887	DCAF17
HP:0000047	Hypospadias	HPO	1	258	1	(1/258)	0.49114790056622015	VAC14
HP:0000054	Micropenis	HPO	1	228	4	(4/228)	0.002882458268948441	ADAR, GNAO1, DCAF17, VAC14
HP:0000059	Hypoplastic labia majora	HPO	1	35	1	(1/35)	0.08708950378548519	VAC14
HP:0000070	Ureterocele	HPO	1	23	1	(1/23)	0.058102162212035124	GNAO1
HP:0000074	Ureteropelvic junction obstruction	HPO	1	14	1	(1/14)	0.0357715691785373	YY1
HP:0000083	Renal insufficiency	HPO	1	241	1	(1/241)	0.4678339433433554	WDR73
HP:0000093	Proteinuria	HPO	1	177	2	(2/177)	0.07732704039421155	ATP7B, WDR73
HP:0000097	Focal segmental glomerulosclerosis	HPO	1	51	1	(1/51)	0.12438299210094805	WDR73
HP:0000100	Nephrotic syndrome	HPO	1	113	1	(1/113)	0.25530348279102444	WDR73
HP:0000110	Renal dysplasia	HPO	1	68	1	(1/68)	0.16237143312611257	GNAO1
HP:0000112	Nephropathy	HPO	1	109	1	(1/109)	0.2474697932129003	WDR73
HP:0000124	Renal tubular dysfunction	HPO	1	18	1	(1/18)	0.04575960811645774	ATP7B
HP:0000126	Hydronephrosis	HPO	1	178	1	(1/178)	0.3719478357150253	YY1
HP:0000134	Female hypogonadism	HPO	1	26	1	(1/26)	0.06543245377475793	ATM
HP:0000135	Hypogonadism	HPO	1	217	1	(1/217)	0.43312897729997824	DCAF17
HP:0000147	Polycystic ovaries	HPO	1	46	1	(1/46)	0.11289211247562647	ATM
HP:0000154	Wide mouth	HPO	1	147	1	(1/147)	0.3187419476340969	WDR73
HP:0000157	Abnormality of the tongue	HPO	1	23	1	(1/23)	0.058102162212035124	PANK2
HP:0000162	Glossoptosis	HPO	1	25	1	(1/25)	0.06299525681490492	VAC14
HP:0000164	Abnormality of the dentition	HPO	1	139	2	(2/139)	0.0506342114577633	WDR73, YY1
HP:0000175	Cleft palate	HPO	1	435	1	(1/435)	0.6815933946684749	GNAO1
HP:0000179	Thick lower lip vermilion	HPO	1	146	1	(1/146)	0.31695405646160646	YY1
HP:0000188	Short upper lip	HPO	1	13	1	(1/13)	0.03325859437837697	VAC14
HP:0000194	Open mouth	HPO	1	93	1	(1/93)	0.21531944547518478	TUBB4A
HP:0000217	Xerostomia	HPO	1	59	1	(1/59)	0.1424656741194038	CHMP2B
HP:0000218	High palate	HPO	1	498	2	(2/498)	0.3724052058577789	WDR73, YY1
HP:0000233	Thin vermilion border	HPO	1	102	1	(1/102)	0.23356606609801767	VAC14
HP:0000238	Hydrocephalus	HPO	1	316	1	(1/316)	0.563401593420162	VAC14
HP:0000246	Sinusitis	HPO	1	48	1	(1/48)	0.11750608997719714	ATM
HP:0000253	Progressive microcephaly	HPO	1	71	1	(1/71)	0.16890550752949818	SLC2A1
HP:0000256	Macrocephaly	HPO	1	328	1	(1/328)	0.5770431084984653	SLC2A1
HP:0000268	Dolichocephaly	HPO	1	151	2	(2/151)	0.05863601356965131	VAC14, YY1
HP:0000271	Abnormality of the face	HPO	1	12	1	(1/12)	0.03073920157732024	PRRT2
HP:0000272	Malar flattening	HPO	1	195	1	(1/195)	0.39937348251736937	YY1
HP:0000275	Narrow face	HPO	1	84	1	(1/84)	0.19664731471483576	TUBB4A
HP:0000286	Epicanthus	HPO	1	420	1	(1/420)	0.6686314064097945	WDR73
HP:0000297	Facial hypotonia	HPO	1	31	1	(1/31)	0.07752555614318768	YY1
HP:0000307	Pointed chin	HPO	1	72	1	(1/72)	0.17107241187446998	YY1
HP:0000316	Hypertelorism	HPO	1	598	2	(2/598)	0.4629831545961661	WDR73, VAC14
HP:0000322	Short philtrum	HPO	1	172	1	(1/172)	0.36197816433964103	VAC14
HP:0000324	Facial asymmetry	HPO	1	111	1	(1/111)	0.2513966798632107	YY1
HP:0000325	Triangular face	HPO	1	109	1	(1/109)	0.2474697932129003	DCAF17
HP:0000331	Short chin	HPO	1	35	1	(1/35)	0.08708950378548519	VAC14
HP:0000337	Broad forehead	HPO	1	133	1	(1/133)	0.2932888035443937	YY1
HP:0000340	Sloping forehead	HPO	1	155	3	(3/155)	0.007611320497507244	GNAO1, WDR73, COASY
HP:0000347	Micrognathia	HPO	1	585	5	(5/585)	0.017534188232809646	PLA2G6, WDR73, VAC14, COASY, YY1
HP:0000348	High forehead	HPO	1	217	2	(2/217)	0.10910882155794704	SYNJ1, VAC14
HP:0000358	Posteriorly rotated ears	HPO	1	177	1	(1/177)	0.37029689158936185	YY1
HP:0000365	Hearing impairment	HPO	1	562	5	(5/562)	0.014987677371998886	PLA2G6, BCAP31, TUBB4A, GCH1, VAC14
HP:0000369	Low-set ears	HPO	1	488	4	(4/488)	0.03760090298828713	ADAR, WDR73, VAC14, YY1
HP:0000377	Abnormality of the pinna	HPO	1	89	1	(1/89)	0.2070738253700949	YY1
HP:0000400	Macrotia	HPO	1	187	2	(2/187)	0.08495809421584935	WDR73, SLC2A1
HP:0000407	Sensorineural hearing impairment	HPO	1	661	6	(6/661)	0.0070547513371503525	ATP1A3, BCAP31, HTRA2, SERAC1, PRRT2, DCAF17
HP:0000408	Progressive sensorineural hearing impairment	HPO	1	43	1	(1/43)	0.10592678698985736	ATP1A3
HP:0000411	Protruding ear	HPO	1	151	1	(1/151)	0.32584776248119107	DCAF17
HP:0000414	Bulbous nose	HPO	1	130	2	(2/130)	0.0449196341822799	KMT2B, YY1
HP:0000418	Narrow nasal ridge	HPO	1	11	1	(1/11)	0.02821337471949248	WDR73
HP:0000426	Prominent nasal bridge	HPO	1	182	1	(1/182)	0.37850929817311274	DCAF17
HP:0000448	Prominent nose	HPO	1	71	2	(2/71)	0.01466118254673538	WDR73, DCAF17
HP:0000458	Anosmia	HPO	1	41	1	(1/41)	0.10125349064144429	ATP13A2
HP:0000463	Anteverted nares	HPO	1	411	2	(2/411)	0.28938560581870987	GNAO1, VAC14
HP:0000467	Neck muscle weakness	HPO	1	51	1	(1/51)	0.12438299210094805	FA2H
HP:0000470	Short neck	HPO	1	293	1	(1/293)	0.5360395594633331	SLC2A1
HP:0000474	Thickened nuchal skin fold	HPO	1	55	1	(1/55)	0.1334705570734419	CHMP2B
HP:0000475	Broad neck	HPO	1	20	1	(1/20)	0.050715534157899866	SLC2A1
HP:0000483	Astigmatism	HPO	1	119	2	(2/119)	0.03829229343801497	KMT2B, YY1
HP:0000488	Retinopathy	HPO	1	114	1	(1/114)	0.2572493843254088	PANK2
HP:0000490	Deeply set eye	HPO	1	164	1	(1/164)	0.34844368284561955	PRRT2
HP:0000494	Downslanted palpebral fissures	HPO	1	394	2	(2/394)	0.27295745694082185	SYNJ1, YY1
HP:0000504	Abnormality of vision	HPO	1	119	3	(3/119)	0.0036548226521259815	SYNJ1, PRRT2, VPS13A
HP:0000505	Visual impairment	HPO	1	344	4	(4/344)	0.012103114061397309	PLA2G6, SYNJ1, MECR, TUBB4A
HP:0000506	Telecanthus	HPO	1	132	1	(1/132)	0.29143547511563117	YY1
HP:0000510	Rod-cone dystrophy	HPO	1	169	1	(1/169)	0.3569353339885655	PANK2
HP:0000511	Vertical supranuclear gaze palsy	HPO	1	10	1	(1/10)	0.025681097709693845	ATP13A2
HP:0000514	Slow saccadic eye movements	HPO	1	26	2	(2/26)	0.00206533281857896	FBXO7, ATP13A2
HP:0000518	Cataract	HPO	1	584	6	(6/584)	0.0038899234304013344	FTL, HTRA2, WDR73, SLC2A1, VAC14, VPS13A
HP:0000520	Proptosis	HPO	1	211	1	(1/211)	0.4241118851486071	VAC14
HP:0000524	Conjunctival telangiectasia	HPO	1	21	1	(1/21)	0.0531840292323803	ATM
HP:0000529	Progressive visual loss	HPO	1	72	2	(2/72)	0.015055299036496847	ATP1A3, C19ORF12
HP:0000540	Hypermetropia	HPO	1	130	1	(1/130)	0.28771451774499956	YY1
HP:0000543	Optic disc pallor	HPO	1	109	1	(1/109)	0.2474697932129003	PANK2
HP:0000544	External ophthalmoplegia	HPO	1	36	1	(1/36)	0.08946526628018803	FA2H
HP:0000568	Microphthalmia	HPO	1	224	1	(1/224)	0.4434741340520397	WDR73
HP:0000570	Abnormal saccadic eye movements	HPO	1	16	1	(1/16)	0.04077832880358434	C19ORF12
HP:0000572	Visual loss	HPO	1	126	1	(1/126)	0.28021506420865616	PLA2G6
HP:0000580	Pigmentary retinopathy	HPO	1	144	2	(2/144)	0.05391677340963502	PRRT2, PANK2
HP:0000582	Upslanted palpebral fissure	HPO	1	229	1	(1/229)	0.45075002319792323	VAC14
HP:0000590	Progressive external ophthalmoplegia	HPO	1	37	1	(1/37)	0.09183496941812208	APTX
HP:0000601	Hypotelorism	HPO	1	94	1	(1/94)	0.21736768498060088	WDR73
HP:0000602	Ophthalmoplegia	HPO	1	215	1	(1/215)	0.4301387621352254	FA2H
HP:0000618	Blindness	HPO	1	250	2	(2/250)	0.137478631762756	ATP1A3, PANK2
HP:0000625	Eyelid coloboma	HPO	1	24	1	(1/24)	0.060551831491067576	ADAR
HP:0000629	Periorbital fullness	HPO	1	55	1	(1/55)	0.1334705570734419	YY1
HP:0000640	Gaze-evoked nystagmus	HPO	1	26	1	(1/26)	0.06543245377475793	APTX
HP:0000647	Sclerocornea	HPO	1	39	1	(1/39)	0.0965562581455156	VAC14
HP:0000649	Abnormality of visual evoked potentials	HPO	1	37	1	(1/37)	0.09183496941812208	PLA2G6
HP:0000653	Sparse eyelashes	HPO	1	59	1	(1/59)	0.1424656741194038	VAC14
HP:0000668	Hypodontia	HPO	1	164	1	(1/164)	0.34844368284561955	SYNJ1
HP:0000674	Anodontia	HPO	1	13	1	(1/13)	0.03325859437837697	DCAF17
HP:0000685	Hypoplasia of teeth	HPO	1	20	1	(1/20)	0.050715534157899866	CSTB
HP:0000708	Behavioral abnormality	HPO	1	87	2	(2/87)	0.021499112254525277	C19ORF12, FTL
HP:0000710	Hyperorality	HPO	1	10	1	(1/10)	0.025681097709693845	CHMP2B
HP:0000711	Restlessness	HPO	1	24	1	(1/24)	0.060551831491067576	CHMP2B
HP:0000717	Autism	HPO	1	179	2	(2/179)	0.07883486968795295	SYNJ1, YY1
HP:0000719	Inappropriate behavior	HPO	1	13	1	(1/13)	0.03325859437837697	CHMP2B
HP:0000723	Restrictive behavior	HPO	1	13	1	(1/13)	0.03325859437837697	CHMP2B
HP:0000729	Autistic behavior	HPO	1	226	2	(2/226)	0.11667836828169391	ATP1A3, GNAO1
HP:0000733	Stereotypy	HPO	1	140	2	(2/140)	0.051284694754870234	CHMP2B, PRRT2
HP:0000757	Lack of insight	HPO	1	11	1	(1/11)	0.02821337471949248	CHMP2B
HP:0000762	Decreased nerve conduction velocity	HPO	1	44	1	(1/44)	0.10825449647439278	PLA2G6
HP:0000763	Sensory neuropathy	HPO	1	49	1	(1/49)	0.11980425120121474	VPS13A
HP:0000773	Short ribs	HPO	1	57	1	(1/57)	0.13797961378338885	VAC14
HP:0000778	Hypoplasia of the thymus	HPO	1	28	1	(1/28)	0.07028822477683516	ATM
HP:0000787	Nephrolithiasis	HPO	1	89	1	(1/89)	0.2070738253700949	ATP7B
HP:0000815	Hypergonadotropic hypogonadism	HPO	1	55	1	(1/55)	0.1334705570734419	DCAF17
HP:0000819	Diabetes mellitus	HPO	1	195	4	(4/195)	0.0016345669561197975	ADAR, ATM, CP, DCAF17
HP:0000820	Abnormality of the thyroid gland	HPO	1	18	1	(1/18)	0.04575960811645774	VPS13A
HP:0000822	Hypertension	HPO	1	268	1	(1/268)	0.5043912648549971	GCH1
HP:0000823	Delayed puberty	HPO	1	186	2	(2/186)	0.08418482181227935	ATM, DCAF17
HP:0000824	Growth hormone deficiency	HPO	1	83	2	(2/83)	0.019685395197352934	DCAF17, YY1
HP:0000826	Precocious puberty	HPO	1	94	1	(1/94)	0.21736768498060088	GNAO1
HP:0000829	Hypoparathyroidism	HPO	1	43	1	(1/43)	0.10592678698985736	ATP7B
HP:0000831	Insulin-resistant diabetes mellitus	HPO	1	15	1	(1/15)	0.03827814199443991	DCAF17
HP:0000842	Hyperinsulinemia	HPO	1	118	1	(1/118)	0.26498328299916984	DCAF17
HP:0000934	Chondrocalcinosis	HPO	1	20	1	(1/20)	0.050715534157899866	ATP7B
HP:0000938	Osteopenia	HPO	1	224	1	(1/224)	0.4434741340520397	DCAF17
HP:0000939	Osteoporosis	HPO	1	243	1	(1/243)	0.4706301766214199	ATP7B
HP:0000951	Abnormality of the skin	HPO	1	38	1	(1/38)	0.09419862833900572	WDR73
HP:0000952	Jaundice	HPO	1	141	3	(3/141)	0.00586524661796217	ATP7B, SLC30A10, SLC2A1
HP:0000953	Hyperpigmentation of the skin	HPO	1	61	1	(1/61)	0.14692885298238023	PANK2
HP:0000954	Single transverse palmar crease	HPO	1	83	1	(1/83)	0.19454594750247567	VAC14
HP:0000957	Cafe-au-lait spot	HPO	1	63	1	(1/63)	0.1513692647110123	ATM
HP:0000958	Dry skin	HPO	1	139	2	(2/139)	0.0506342114577633	ADAR, CSTB
HP:0000961	Cyanosis	HPO	1	43	1	(1/43)	0.10592678698985736	SLC2A1
HP:0000965	Cutis marmorata	HPO	1	72	1	(1/72)	0.17107241187446998	ADAR
HP:0000966	Hypohidrosis	HPO	1	68	1	(1/68)	0.16237143312611257	CSTB
HP:0000974	Hyperextensible skin	HPO	1	57	1	(1/57)	0.13797961378338885	YY1
HP:0000975	Hyperhidrosis	HPO	1	116	1	(1/116)	0.26112625019767555	SPR
HP:0000978	Bruising susceptibility	HPO	1	131	1	(1/131)	0.2895773838456769	ATP7B
HP:0000980	Pallor	HPO	1	134	2	(2/134)	0.047427989710766366	SLC2A1, VPS13A
HP:0000989	Pruritus	HPO	1	103	1	(1/103)	0.23556761716325825	ATP7B
HP:0000992	Cutaneous photosensitivity	HPO	1	86	1	(1/86)	0.200833943782338	CSTB
HP:0001007	Hirsutism	HPO	1	89	1	(1/89)	0.2070738253700949	NKX6-2
HP:0001010	Hypopigmentation of the skin	HPO	1	31	1	(1/31)	0.07752555614318768	WDR73
HP:0001063	Acrocyanosis	HPO	1	22	1	(1/22)	0.0556462333483827	ADAR
HP:0001087	Developmental glaucoma	HPO	1	19	1	(1/19)	0.04824073238032511	ADAR
HP:0001123	Visual field defect	HPO	1	50	1	(1/50)	0.12209654702078554	FA2H
HP:0001155	Abnormality of the hand	HPO	1	45	1	(1/45)	0.1105762666876966	ATP7B
HP:0001156	Brachydactyly	HPO	1	307	1	(1/307)	0.5528884012684057	SLC2A1
HP:0001159	Syndactyly	HPO	1	94	1	(1/94)	0.21736768498060088	VAC14
HP:0001181	Adducted thumb	HPO	1	73	1	(1/73)	0.1732337791776758	WDR73
HP:0001182	Tapered finger	HPO	1	90	1	(1/90)	0.20914315616666568	VAC14
HP:0001188	Hand clenching	HPO	1	21	1	(1/21)	0.0531840292323803	WDR73
HP:0001231	Abnormal fingernail morphology	HPO	1	98	1	(1/98)	0.2255083758417793	CSTB
HP:0001238	Slender finger	HPO	1	21	1	(1/21)	0.0531840292323803	WDR73
HP:0001252	Muscular hypotonia	HPO	1	748	5	(5/748)	0.043978871433117614	PLA2G6, TOR1A, WDR73, PRRT2, VPS13A
HP:0001259	Coma	HPO	1	74	1	(1/74)	0.17538962329976793	ATP7B
HP:0001264	Spastic diplegia	HPO	1	29	1	(1/29)	0.07270682981123455	FTL
HP:0001269	Hemiparesis	HPO	1	91	2	(2/91)	0.02337972588949627	ATP1A3, SLC2A1
HP:0001271	Polyneuropathy	HPO	1	55	1	(1/55)	0.1334705570734419	ATP7B
HP:0001273	Abnormal corpus callosum morphology	HPO	1	58	1	(1/58)	0.1402255113036237	SYNJ1
HP:0001274	Agenesis of corpus callosum	HPO	1	243	2	(2/243)	0.13132634912354296	VAC14, YY1
HP:0001285	Spastic tetraparesis	HPO	1	48	2	(2/48)	0.006912106161483606	ADAR, FA2H
HP:0001289	Confusion	HPO	1	52	2	(2/52)	0.0080719346366264	SLC2A1, ATP13A2
HP:0001302	Pachygyria	HPO	1	126	3	(3/126)	0.004289797345570833	GNAO1, WDR73, VAC14
HP:0001305	Dandy-Walker malformation	HPO	1	119	1	(1/119)	0.266904393080197	WDR73
HP:0001310	Dysmetria	HPO	1	119	3	(3/119)	0.0036548226521259815	PLA2G6, ATP1A3, FA2H
HP:0001315	Reduced tendon reflexes	HPO	1	102	1	(1/102)	0.23356606609801767	ATM
HP:0001317	Abnormal cerebellum morphology	HPO	1	51	1	(1/51)	0.12438299210094805	FTL
HP:0001319	Neonatal hypotonia	HPO	1	151	2	(2/151)	0.05863601356965131	DLAT, NKX6-2
HP:0001321	Cerebellar hypoplasia	HPO	1	202	2	(2/202)	0.09681224689235661	VAC14, COASY
HP:0001328	Specific learning disability	HPO	1	171	3	(3/171)	0.009946830327357246	TUBB4A, PRRT2, SLC2A1
HP:0001334	Communicating hydrocephalus	HPO	1	14	1	(1/14)	0.0357715691785373	SLC2A1
HP:0001357	Plagiocephaly	HPO	1	81	1	(1/81)	0.19032704026360414	ADAR
HP:0001363	Craniosynostosis	HPO	1	121	1	(1/121)	0.2707318624993945	YY1
HP:0001369	Arthritis	HPO	1	102	2	(2/102)	0.028884018504148932	ADAR, ATP7B
HP:0001371	Flexion contracture	HPO	1	220	1	(1/220)	0.4375854900223176	COASY
HP:0001382	Joint hypermobility	HPO	1	100	1	(1/100)	0.22954754403214706	ATP7B
HP:0001386	Joint swelling	HPO	1	35	1	(1/35)	0.08708950378548519	ATP7B
HP:0001387	Joint stiffness	HPO	1	160	2	(2/160)	0.06490609617975006	PNKD, PRRT2
HP:0001388	Joint laxity	HPO	1	160	1	(1/160)	0.3415713290123994	YY1
HP:0001394	Cirrhosis	HPO	1	121	2	(2/121)	0.03946693788053135	ATP7B, SLC30A10
HP:0001397	Hepatic steatosis	HPO	1	86	1	(1/86)	0.200833943782338	ATP7B
HP:0001399	Hepatic failure	HPO	1	115	1	(1/115)	0.2591903026270568	ATP7B
HP:0001402	Hepatocellular carcinoma	HPO	1	59	1	(1/59)	0.1424656741194038	ATP7B
HP:0001409	Portal hypertension	HPO	1	52	1	(1/52)	0.1266636010708364	SLC30A10
HP:0001410	Decreased liver function	HPO	1	60	1	(1/60)	0.14470011657570858	SLC30A10
HP:0001413	Micronodular cirrhosis	HPO	1	19	1	(1/19)	0.04824073238032511	SLC30A10
HP:0001417	X-linked inheritance	HPO	1	63	1	(1/63)	0.1513692647110123	XK
HP:0001419	X-linked recessive inheritance	HPO	1	173	1	(1/173)	0.36365047990805255	BCAP31
HP:0001423	X-linked dominant inheritance	HPO	1	65	1	(1/65)	0.15578702308449	WDR45
HP:0001425	Heterogeneous	HPO	1	282	2	(2/282)	0.16635628956502138	ATM, GCH1
HP:0001428	Somatic mutation	HPO	1	158	2	(2/158)	0.06349366162343226	ATM, PRKN
HP:0001433	Hepatosplenomegaly	HPO	1	86	3	(3/86)	0.001450451332011109	ADAR, SLC2A1, XK
HP:0001500	Broad finger	HPO	1	20	1	(1/20)	0.050715534157899866	GNAO1
HP:0001508	Failure to thrive	HPO	1	773	7	(7/773)	0.0036373677055174013	ADAR, ATM, ATP7B, SYNJ1, BCAP31, GNAO1, SERAC1
HP:0001510	Growth delay	HPO	1	216	2	(2/216)	0.10827629657297408	HTRA2, SPR
HP:0001511	Intrauterine growth retardation	HPO	1	457	3	(3/457)	0.11537638771806276	BCAP31, WDR73, YY1
HP:0001518	Small for gestational age	HPO	1	165	3	(3/165)	0.00902770487965955	WDR73, SPR, YY1
HP:0001522	Death in infancy	HPO	1	147	2	(2/147)	0.0559219452779461	HTRA2, COASY
HP:0001525	Severe failure to thrive	HPO	1	12	1	(1/12)	0.03073920157732024	VAC14
HP:0001533	Slender build	HPO	1	31	1	(1/31)	0.07752555614318768	TUBB4A
HP:0001537	Umbilical hernia	HPO	1	234	1	(1/234)	0.45793266712719216	GNAO1
HP:0001541	Ascites	HPO	1	78	1	(1/78)	0.18395804400260085	VPS13A
HP:0001558	Decreased fetal movement	HPO	1	170	1	(1/170)	0.3586206022573726	SYNJ1
HP:0001561	Polyhydramnios	HPO	1	202	1	(1/202)	0.41032210379812706	VAC14
HP:0001562	Oligohydramnios	HPO	1	119	1	(1/119)	0.266904393080197	WDR73
HP:0001575	Mood changes	HPO	1	14	1	(1/14)	0.0357715691785373	VPS13A
HP:0001595	Abnormal hair morphology	HPO	1	42	1	(1/42)	0.10359312335180637	ATM
HP:0001596	Alopecia	HPO	1	170	3	(3/170)	0.009789996276953978	CSTB, FTL, DCAF17
HP:0001600	Abnormality of the larynx	HPO	1	10	1	(1/10)	0.025681097709693845	ANO3
HP:0001608	Abnormality of the voice	HPO	1	64	1	(1/64)	0.1535809684777285	TOR1A
HP:0001609	Hoarse voice	HPO	1	65	1	(1/65)	0.15578702308449	ADAR
HP:0001621	Weak voice	HPO	1	20	1	(1/20)	0.050715534157899866	SYNJ1
HP:0001622	Premature birth	HPO	1	126	1	(1/126)	0.28021506420865616	WDR73
HP:0001629	Ventricular septal defect	HPO	1	341	2	(2/341)	0.22187936995427662	GNAO1, VAC14
HP:0001631	Atrial septal defect	HPO	1	273	1	(1/273)	0.5108856809982354	VAC14
HP:0001635	Congestive heart failure	HPO	1	195	2	(2/195)	0.09122211725449558	ADCY5, CP
HP:0001636	Tetralogy of Fallot	HPO	1	139	1	(1/139)	0.30430942216012946	VAC14
HP:0001638	Cardiomyopathy	HPO	1	143	2	(2/143)	0.05325427064050923	VAC14, XK
HP:0001639	Hypertrophic cardiomyopathy	HPO	1	238	3	(3/238)	0.02388861546153205	ADAR, SLC30A10, VPS13A
HP:0001640	Cardiomegaly	HPO	1	86	2	(2/86)	0.021039351529109934	ADAR, VAC14
HP:0001644	Dilated cardiomyopathy	HPO	1	149	2	(2/149)	0.05727325582305612	ADCY5, XK
HP:0001655	Patent foramen ovale	HPO	1	51	1	(1/51)	0.12438299210094805	YY1
HP:0001662	Bradycardia	HPO	1	40	1	(1/40)	0.09890787390337452	HTRA2
HP:0001744	Splenomegaly	HPO	1	338	5	(5/338)	0.0017974084716981776	ATM, ATP7B, SLC30A10, SLC2A1, VPS13A
HP:0001762	Talipes equinovarus	HPO	1	266	4	(4/266)	0.004988096902112392	FBXO7, GCH1, WDR73, TH
HP:0001789	Hydrops fetalis	HPO	1	53	1	(1/53)	0.1289383885237675	VAC14
HP:0001792	Small nail	HPO	1	62	1	(1/62)	0.14915189761420788	WDR73
HP:0001808	Fragile nails	HPO	1	30	1	(1/30)	0.07511926846618222	FTL
HP:0001822	Hallux valgus	HPO	1	49	1	(1/49)	0.11980425120121474	YY1
HP:0001824	Weight loss	HPO	1	209	4	(4/209)	0.0021048054711542046	ATM, ATP7B, PANK2, VPS13A
HP:0001838	Rocker bottom foot	HPO	1	45	1	(1/45)	0.1105762666876966	VAC14
HP:0001840	Metatarsus adductus	HPO	1	40	1	(1/40)	0.09890787390337452	VAC14
HP:0001852	Sandal gap	HPO	1	67	1	(1/67)	0.16018224132517678	YY1
HP:0001873	Thrombocytopenia	HPO	1	250	1	(1/250)	0.48030406668804926	ATP7B
HP:0001875	Neutropenia	HPO	1	133	1	(1/133)	0.2932888035443937	HTRA2
HP:0001888	Lymphopenia	HPO	1	69	1	(1/69)	0.16455503210127898	ATM
HP:0001892	Abnormal bleeding	HPO	1	61	1	(1/61)	0.14692885298238023	VPS13A
HP:0001901	Polycythemia	HPO	1	13	1	(1/13)	0.03325859437837697	SLC30A10
HP:0001903	Anemia	HPO	1	326	2	(2/326)	0.2075664414443065	ATP7B, CP
HP:0001909	Leukemia	HPO	1	31	1	(1/31)	0.07752555614318768	ATM
HP:0001920	Renal artery stenosis	HPO	1	23	1	(1/23)	0.058102162212035124	VAC14
HP:0001923	Reticulocytosis	HPO	1	38	1	(1/38)	0.09419862833900572	SLC2A1
HP:0001943	Hypoglycemia	HPO	1	152	1	(1/152)	0.3276128361511884	SERAC1
HP:0001945	Fever	HPO	1	239	4	(4/239)	0.0034126408333757094	ATM, ATP1A3, ATP13A2, TH
HP:0001952	Glucose intolerance	HPO	1	15	1	(1/15)	0.03827814199443991	ATM
HP:0001954	Recurrent fever	HPO	1	37	2	(2/37)	0.004155953314559072	BCAP31, GCH1
HP:0001955	Unexplained fevers	HPO	1	13	1	(1/13)	0.03325859437837697	ADAR
HP:0001967	Diffuse mesangial sclerosis	HPO	1	13	1	(1/13)	0.03325859437837697	WDR73
HP:0001987	Hyperammonemia	HPO	1	49	1	(1/49)	0.11980425120121474	SERAC1
HP:0001999	Abnormal facial shape	HPO	1	233	1	(1/233)	0.4565035415461933	BCAP31
HP:0002007	Frontal bossing	HPO	1	320	1	(1/320)	0.5679959962080526	PLA2G6
HP:0002014	Diarrhea	HPO	1	215	4	(4/215)	0.0023323180183202744	SYNJ1, HTRA2, PRKN, PINK1
HP:0002017	Nausea and vomiting	HPO	1	182	3	(3/182)	0.011769262484383224	CHMP2B, PRRT2, VPS13A
HP:0002020	Gastroesophageal reflux	HPO	1	286	3	(3/286)	0.0381204384867021	ADAR, SYNJ1, SLC6A3
HP:0002021	Pyloric stenosis	HPO	1	120	1	(1/120)	0.26882058213064297	VAC14
HP:0002024	Malabsorption	HPO	1	169	1	(1/169)	0.3569353339885655	VPS13A
HP:0002027	Abdominal pain	HPO	1	212	1	(1/212)	0.42562443469646516	VPS13A
HP:0002032	Esophageal atresia	HPO	1	28	1	(1/28)	0.07028822477683516	YY1
HP:0002033	Poor suck	HPO	1	80	1	(1/80)	0.18820947315476333	HTRA2
HP:0002036	Hiatus hernia	HPO	1	28	1	(1/28)	0.07028822477683516	WDR73
HP:0002039	Anorexia	HPO	1	85	1	(1/85)	0.19874330898869574	ATM
HP:0002040	Esophageal varix	HPO	1	24	2	(2/24)	0.0017597687942894106	ATP7B, SLC30A10
HP:0002064	Spastic gait	HPO	1	54	1	(1/54)	0.13120736901732366	C19ORF12
HP:0002073	Progressive cerebellar ataxia	HPO	1	87	1	(1/87)	0.2029192325210335	ATP13A2
HP:0002076	Migraine	HPO	1	138	2	(2/138)	0.04998678161409616	PRRT2, SLC2A1
HP:0002092	Pulmonary arterial hypertension	HPO	1	113	1	(1/113)	0.25530348279102444	VAC14
HP:0002093	Respiratory insufficiency	HPO	1	288	1	(1/288)	0.5298725835935898	C19ORF12
HP:0002094	Dyspnea	HPO	1	125	3	(3/125)	0.004195263691842801	PNKD, CHMP2B, PRRT2
HP:0002098	Respiratory distress	HPO	1	189	1	(1/189)	0.38983058070954	TUBB4A
HP:0002104	Apnea	HPO	1	154	1	(1/154)	0.3311294074323752	HTRA2
HP:0002110	Bronchiectasis	HPO	1	114	1	(1/114)	0.2572493843254088	ATM
HP:0002119	Ventriculomegaly	HPO	1	429	5	(5/429)	0.004994790413227282	ADAR, GNAO1, HTRA2, VPS13A, YY1
HP:0002132	Porencephalic cyst	HPO	1	26	1	(1/26)	0.06543245377475793	ADAR
HP:0002133	Status epilepticus	HPO	1	117	3	(3/117)	0.0034847375826754204	ATP1A3, SYNJ1, SLC2A1
HP:0002139	Arrhinencephaly	HPO	1	29	2	(2/29)	0.002567283813649182	ADAR, VAC14
HP:0002145	Frontotemporal dementia	HPO	1	21	2	(2/21)	0.0013456326682962073	PLA2G6, CHMP2B
HP:0002150	Hypercalciuria	HPO	1	39	1	(1/39)	0.0965562581455156	ATP7B
HP:0002151	Increased serum lactate	HPO	1	172	3	(3/172)	0.010105129437329446	SYNJ1, HTRA2, SERAC1
HP:0002153	Hyperkalemia	HPO	1	29	1	(1/29)	0.07270682981123455	SLC2A1
HP:0002154	Hyperglycinemia	HPO	1	12	1	(1/12)	0.03073920157732024	SLC30A10
HP:0002166	Impaired vibration sensation in the lower limbs	HPO	1	37	1	(1/37)	0.09183496941812208	GCH1
HP:0002167	Neurological speech impairment	HPO	1	139	2	(2/139)	0.0506342114577633	PNKD, PRRT2
HP:0002168	Scanning speech	HPO	1	13	1	(1/13)	0.03325859437837697	CP
HP:0002171	Gliosis	HPO	1	70	2	(2/70)	0.01427164197402568	PLA2G6, YY1
HP:0002179	Opisthotonus	HPO	1	33	1	(1/33)	0.08231973998115971	PANK2
HP:0002185	Neurofibrillary tangles	HPO	1	21	1	(1/21)	0.0531840292323803	PLA2G6
HP:0002187	Intellectual disability, profound	HPO	1	107	2	(2/107)	0.03154108339172235	ADAR, SYNJ1
HP:0002191	Progressive spasticity	HPO	1	13	1	(1/13)	0.03325859437837697	NKX6-2
HP:0002194	Delayed gross motor development	HPO	1	88	3	(3/88)	0.001549621444988562	ADCY5, DLAT, SLC6A3
HP:0002205	Recurrent respiratory infections	HPO	1	335	2	(2/335)	0.21614240383536876	ATM, VPS13A
HP:0002209	Sparse scalp hair	HPO	1	96	1	(1/96)	0.22144845762815346	VAC14
HP:0002213	Fine hair	HPO	1	72	2	(2/72)	0.015055299036496847	CSTB, DCAF17
HP:0002216	Premature graying of hair	HPO	1	35	1	(1/35)	0.08708950378548519	ATM
HP:0002236	Frontal upsweep of hair	HPO	1	20	1	(1/20)	0.050715534157899866	YY1
HP:0002240	Hepatomegaly	HPO	1	493	4	(4/493)	0.03880639402232694	ATP7B, SLC30A10, SLC2A1, VPS13A
HP:0002273	Tetraparesis	HPO	1	32	1	(1/32)	0.07992570820609202	ADAR
HP:0002283	Global brain atrophy	HPO	1	49	2	(2/49)	0.007194351224346609	PLA2G6, PANK2
HP:0002301	Hemiplegia	HPO	1	32	1	(1/32)	0.07992570820609202	ATP1A3
HP:0002305	Athetosis	HPO	1	38	2	(2/38)	0.004379589345430684	GNAO1, PRRT2
HP:0002311	Incoordination	HPO	1	49	1	(1/49)	0.11980425120121474	ATP1A3
HP:0002315	Headache	HPO	1	166	2	(2/166)	0.06920665824367866	ADAR, SLC2A1
HP:0002329	Drowsiness	HPO	1	33	1	(1/33)	0.08231973998115971	SPR
HP:0002342	Intellectual disability, moderate	HPO	1	173	1	(1/173)	0.36365047990805255	YY1
HP:0002344	Progressive neurologic deterioration	HPO	1	31	2	(2/31)	0.0029306381560183434	SYNJ1, GCH1
HP:0002345	Action tremor	HPO	1	20	1	(1/20)	0.050715534157899866	SLC30A10
HP:0002346	Head tremor	HPO	1	18	1	(1/18)	0.04575960811645774	ANO3
HP:0002353	EEG abnormality	HPO	1	231	3	(3/231)	0.02210993251757958	WDR73, PRRT2, SLC2A1
HP:0002357	Dysphasia	HPO	1	57	2	(2/57)	0.009635757304580668	CHMP2B, PRRT2
HP:0002365	Hypoplasia of the brainstem	HPO	1	60	2	(2/60)	0.010633569197429707	WDR73, COASY
HP:0002366	Abnormal lower motor neuron morphology	HPO	1	23	2	(2/23)	0.0016157983480300485	CHMP2B, C19ORF12
HP:0002371	Loss of speech	HPO	1	37	2	(2/37)	0.004155953314559072	ADAR, CHMP2B
HP:0002373	Febrile seizure (within the age range of 3 months to 6 years)	HPO	1	71	2	(2/71)	0.01466118254673538	GNAO1, SLC2A1
HP:0002378	Hand tremor	HPO	1	27	2	(2/27)	0.002226865901861281	C19ORF12, ANO3
HP:0002380	Fasciculations	HPO	1	58	1	(1/58)	0.1402255113036237	CHMP2B
HP:0002381	Aphasia	HPO	1	54	1	(1/54)	0.13120736901732366	CHMP2B
HP:0002385	Paraparesis	HPO	1	19	1	(1/19)	0.04824073238032511	ATP13A2
HP:0002392	EEG with polyspike wave complexes	HPO	1	30	1	(1/30)	0.07511926846618222	CSTB
HP:0002395	Lower limb hyperreflexia	HPO	1	36	2	(2/36)	0.003937816470885539	GCH1, TH
HP:0002396	Cogwheel rigidity	HPO	1	25	2	(2/25)	0.0019096237189742899	ADAR, CP
HP:0002410	Aqueductal stenosis	HPO	1	17	1	(1/17)	0.0432721455444236	WDR73
HP:0002415	Leukodystrophy	HPO	1	97	3	(3/97)	0.0020482341151743725	ADAR, TUBB4A, NKX6-2
HP:0002421	Poor head control	HPO	1	161	2	(2/161)	0.06561631183402494	SYNJ1, GNAO1
HP:0002442	Dyscalculia	HPO	1	18	1	(1/18)	0.04575960811645774	CHMP2B
HP:0002445	Tetraplegia	HPO	1	28	1	(1/28)	0.07028822477683516	BCAP31
HP:0002460	Distal muscle weakness	HPO	1	121	1	(1/121)	0.2707318624993945	C19ORF12
HP:0002463	Language impairment	HPO	1	38	1	(1/38)	0.09419862833900572	FTL
HP:0002483	Bulbar signs	HPO	1	32	1	(1/32)	0.07992570820609202	CHMP2B
HP:0002490	Increased CSF lactate	HPO	1	97	1	(1/97)	0.22348101700151357	HTRA2
HP:0002493	Upper motor neuron dysfunction	HPO	1	16	1	(1/16)	0.04077832880358434	CHMP2B
HP:0002495	Impaired vibratory sensation	HPO	1	33	1	(1/33)	0.08231973998115971	C19ORF12
HP:0002500	Abnormality of the cerebral white matter	HPO	1	54	2	(2/54)	0.008682422365287799	CHMP2B, YY1
HP:0002506	Diffuse cerebral atrophy	HPO	1	35	2	(2/35)	0.00372520779428278	GNAO1, ATP13A2
HP:0002514	Cerebral calcification	HPO	1	94	1	(1/94)	0.21736768498060088	ADAR
HP:0002515	Waddling gait	HPO	1	103	1	(1/103)	0.23556761716325825	YY1
HP:0002518	Abnormality of the periventricular white matter	HPO	1	43	2	(2/43)	0.0055792505536593675	FA2H, ATP13A2
HP:0002521	Hypsarrhythmia	HPO	1	158	3	(3/158)	0.008021220686894892	SYNJ1, GNAO1, WDR45
HP:0002527	Falls	HPO	1	24	1	(1/24)	0.060551831491067576	FA2H
HP:0002615	Hypotension	HPO	1	66	1	(1/66)	0.15798744266671294	FTL
HP:0002633	Vasculitis	HPO	1	57	1	(1/57)	0.13797961378338885	VPS13A
HP:0002650	Scoliosis	HPO	1	811	6	(6/811)	0.01802284211328685	ADAR, SYNJ1, TOR1A, NKX6-2, GCH1, APTX
HP:0002653	Bone pain	HPO	1	72	1	(1/72)	0.17107241187446998	ATP7B
HP:0002659	Increased susceptibility to fractures	HPO	1	39	1	(1/39)	0.0965562581455156	PANK2
HP:0002664	Neoplasm	HPO	1	53	1	(1/53)	0.1289383885237675	ATM
HP:0002665	Lymphoma	HPO	1	82	1	(1/82)	0.19243919386024522	ATM
HP:0002705	High, narrow palate	HPO	1	123	1	(1/123)	0.27453974643569934	VAC14
HP:0002716	Lymphadenopathy	HPO	1	157	2	(2/157)	0.06279147882676721	ATM, VPS13A
HP:0002719	Recurrent infections	HPO	1	130	3	(3/130)	0.004680870181232435	SERAC1, SLC2A1, YY1
HP:0002720	Decreased circulating IgA level	HPO	1	33	1	(1/33)	0.08231973998115971	ATM
HP:0002747	Respiratory insufficiency due to muscle weakness	HPO	1	87	1	(1/87)	0.2029192325210335	CHMP2B
HP:0002749	Osteomalacia	HPO	1	22	1	(1/22)	0.0556462333483827	ATP7B
HP:0002750	Delayed skeletal maturation	HPO	1	296	1	(1/296)	0.5397016171233853	DCAF17
HP:0002751	Kyphoscoliosis	HPO	1	152	1	(1/152)	0.3276128361511884	TUBB4A
HP:0002756	Pathologic fracture	HPO	1	34	1	(1/34)	0.08470766675716535	ATP7B
HP:0002758	Osteoarthritis	HPO	1	47	1	(1/47)	0.11520204864770289	ATP7B
HP:0002808	Kyphosis	HPO	1	255	2	(2/255)	0.14191255590156396	TOR1A, FA2H
HP:0002827	Hip dislocation	HPO	1	147	1	(1/147)	0.3187419476340969	VAC14
HP:0002828	Multiple joint contractures	HPO	1	57	1	(1/57)	0.13797961378338885	ADAR
HP:0002829	Arthralgia	HPO	1	151	2	(2/151)	0.05863601356965131	ATP7B, FTL
HP:0002837	Recurrent bronchitis	HPO	1	26	1	(1/26)	0.06543245377475793	ATM
HP:0002871	Central apnea	HPO	1	14	1	(1/14)	0.0357715691785373	SLC2A1
HP:0002878	Respiratory failure	HPO	1	163	2	(2/163)	0.06704465017283462	CHMP2B, HTRA2
HP:0002883	Hyperventilation	HPO	1	29	1	(1/29)	0.07270682981123455	SLC2A1
HP:0002904	Hyperbilirubinemia	HPO	1	31	1	(1/31)	0.07752555614318768	SLC30A10
HP:0002908	Conjugated hyperbilirubinemia	HPO	1	19	1	(1/19)	0.04824073238032511	SLC2A1
HP:0002925	Increased thyroid-stimulating hormone level	HPO	1	13	1	(1/13)	0.03325859437837697	DCAF17
HP:0002928	Decreased activity of the pyruvate dehydrogenase complex	HPO	1	33	1	(1/33)	0.08231973998115971	DLAT
HP:0002936	Distal sensory impairment	HPO	1	94	3	(3/94)	0.0018723272848428839	C19ORF12, APTX, ATP13A2
HP:0002960	Autoimmunity	HPO	1	72	1	(1/72)	0.17107241187446998	ADAR
HP:0003002	Breast carcinoma	HPO	1	60	2	(2/60)	0.010633569197429707	ATM, PRKN
HP:0003006	Neuroblastoma	HPO	1	35	1	(1/35)	0.08708950378548519	YY1
HP:0003015	Flared metaphysis	HPO	1	31	1	(1/31)	0.07752555614318768	VAC14
HP:0003073	Hypoalbuminemia	HPO	1	60	2	(2/60)	0.010633569197429707	WDR73, APTX
HP:0003076	Glycosuria	HPO	1	50	1	(1/50)	0.12209654702078554	ATP7B
HP:0003077	Hyperlipidemia	HPO	1	34	1	(1/34)	0.08470766675716535	DCAF17
HP:0003109	Hyperphosphaturia	HPO	1	33	1	(1/33)	0.08231973998115971	ATP7B
HP:0003124	Hypercholesterolemia	HPO	1	48	1	(1/48)	0.11750608997719714	APTX
HP:0003128	Lactic acidosis	HPO	1	164	2	(2/164)	0.06776273718415787	DLAT, SERAC1
HP:0003187	Breast hypoplasia	HPO	1	40	1	(1/40)	0.09890787390337452	YY1
HP:0003196	Short nose	HPO	1	268	1	(1/268)	0.5043912648549971	PLA2G6
HP:0003198	Myopathy	HPO	1	228	3	(3/228)	0.021370848405729816	PANK2, VPS13A, XK
HP:0003199	Decreased muscle mass	HPO	1	59	1	(1/59)	0.1424656741194038	PANK2
HP:0003201	Rhabdomyolysis	HPO	1	27	1	(1/27)	0.06786343792371552	XK
HP:0003202	Skeletal muscle atrophy	HPO	1	288	3	(3/288)	0.03878982963792296	ATM, CHMP2B, VPS13A
HP:0003220	Abnormality of chromosome stability	HPO	1	34	1	(1/34)	0.08470766675716535	ATM
HP:0003256	Abnormality of the coagulation cascade	HPO	1	22	1	(1/22)	0.0556462333483827	SERAC1
HP:0003281	Increased serum ferritin	HPO	1	26	2	(2/26)	0.00206533281857896	CP, FTL
HP:0003307	Hyperlordosis	HPO	1	135	1	(1/135)	0.2969812196891374	TOR1A
HP:0003355	Aminoaciduria	HPO	1	61	1	(1/61)	0.14692885298238023	ATP7B
HP:0003376	Steppage gait	HPO	1	44	1	(1/44)	0.10825449647439278	SLC30A10
HP:0003387	Decreased number of large peripheral myelinated nerve fibers	HPO	1	13	1	(1/13)	0.03325859437837697	APTX
HP:0003390	Sensory axonal neuropathy	HPO	1	26	1	(1/26)	0.06543245377475793	ATP13A2
HP:0003401	Paresthesia	HPO	1	85	2	(2/85)	0.020583795710572755	PRRT2, SLC2A1
HP:0003418	Back pain	HPO	1	45	1	(1/45)	0.1105762666876966	ATP7B
HP:0003429	CNS hypomyelination	HPO	1	32	1	(1/32)	0.07992570820609202	NKX6-2
HP:0003438	Absent Achilles reflex	HPO	1	24	1	(1/24)	0.060551831491067576	C19ORF12
HP:0003444	EMG: chronic denervation signs	HPO	1	20	1	(1/20)	0.050715534157899866	PLA2G6
HP:0003457	EMG abnormality	HPO	1	118	1	(1/118)	0.26498328299916984	VPS13A
HP:0003470	Paralysis	HPO	1	57	2	(2/57)	0.009635757304580668	CHMP2B, SLC2A1
HP:0003477	Peripheral axonal neuropathy	HPO	1	98	1	(1/98)	0.2255083758417793	COASY
HP:0003484	Upper limb muscle weakness	HPO	1	34	1	(1/34)	0.08470766675716535	ADAR
HP:0003577	Congenital onset	HPO	1	280	1	(1/280)	0.5198379500425128	COASY
HP:0003683	Large beaked nose	HPO	1	13	1	(1/13)	0.03325859437837697	ADAR
HP:0003690	Limb muscle weakness	HPO	1	40	1	(1/40)	0.09890787390337452	VPS13A
HP:0003691	Scapular winging	HPO	1	72	1	(1/72)	0.17107241187446998	C19ORF12
HP:0003693	Distal amyotrophy	HPO	1	111	3	(3/111)	0.0030040211211906074	C19ORF12, APTX, COASY
HP:0003745	Sporadic	HPO	1	112	1	(1/112)	0.2533525854914094	TUBB4A
HP:0003782	Eunuchoid habitus	HPO	1	21	1	(1/21)	0.0531840292323803	TUBB4A
HP:0004313	Decreased circulating antibody level	HPO	1	74	1	(1/74)	0.17538962329976793	ATM
HP:0004322	Short stature	HPO	1	1064	9	(9/1064)	0.0015019892295197327	ADAR, ATM, SYNJ1, KMT2B, TUBB4A, WDR73, SLC2A1, VAC14, VPS13A
HP:0004324	Increased body weight	HPO	1	11	1	(1/11)	0.02821337471949248	ATP7B
HP:0004326	Cachexia	HPO	1	59	1	(1/59)	0.1424656741194038	PLA2G6
HP:0004331	Decreased skull ossification	HPO	1	22	1	(1/22)	0.0556462333483827	VAC14
HP:0004372	Reduced consciousness/confusion	HPO	1	19	1	(1/19)	0.04824073238032511	PRRT2
HP:0004374	Hemiplegia/hemiparesis	HPO	1	109	3	(3/109)	0.002853467259405859	ADAR, WDR73, PRRT2
HP:0004446	Stomatocytosis	HPO	1	11	1	(1/11)	0.02821337471949248	SLC2A1
HP:0004809	Neonatal alloimmune thrombocytopenia	HPO	1	13	1	(1/13)	0.03325859437837697	ADAR
HP:0004942	Aortic aneurysm	HPO	1	46	1	(1/46)	0.11289211247562647	ADAR
HP:0004963	Calcification of the aorta	HPO	1	15	1	(1/15)	0.03827814199443991	ADAR
HP:0005108	Abnormality of the intervertebral disk	HPO	1	32	1	(1/32)	0.07992570820609202	WDR73
HP:0005110	Atrial fibrillation	HPO	1	57	1	(1/57)	0.13797961378338885	XK
HP:0005135	Abnormal T-wave	HPO	1	22	1	(1/22)	0.0556462333483827	DCAF17
HP:0005280	Depressed nasal bridge	HPO	1	430	1	(1/430)	0.6773289289511307	GNAO1
HP:0005374	Cellular immunodeficiency	HPO	1	32	1	(1/32)	0.07992570820609202	ATM
HP:0005407	Decreased proportion of CD4-positive helper T cells	HPO	1	20	1	(1/20)	0.050715534157899866	ATM
HP:0005469	Flat occiput	HPO	1	44	1	(1/44)	0.10825449647439278	WDR73
HP:0005561	Abnormality of bone marrow cell morphology	HPO	1	15	1	(1/15)	0.03827814199443991	ATM
HP:0005599	Hypopigmentation of hair	HPO	1	34	1	(1/34)	0.08470766675716535	ATM
HP:0005684	Distal arthrogryposis	HPO	1	14	1	(1/14)	0.0357715691785373	YY1
HP:0005819	Short middle phalanx of finger	HPO	1	19	1	(1/19)	0.04824073238032511	VAC14
HP:0005968	Temperature instability	HPO	1	20	1	(1/20)	0.050715534157899866	SPR
HP:0005978	Type II diabetes mellitus	HPO	1	176	1	(1/176)	0.3686416946899542	ATM
HP:0005989	Redundant neck skin	HPO	1	13	1	(1/13)	0.03325859437837697	VAC14
HP:0006254	Elevated alpha-fetoprotein	HPO	1	14	1	(1/14)	0.0357715691785373	ATM
HP:0006323	Premature loss of primary teeth	HPO	1	21	2	(2/21)	0.0013456326682962073	CSTB, VAC14
HP:0006380	Knee flexion contracture	HPO	1	68	1	(1/68)	0.16237143312611257	C19ORF12
HP:0006466	Ankle flexion contracture	HPO	1	35	1	(1/35)	0.08708950378548519	C19ORF12
HP:0006482	Abnormality of dental morphology	HPO	1	36	1	(1/36)	0.08946526628018803	CSTB
HP:0006519	Alveolar cell carcinoma	HPO	1	18	1	(1/18)	0.04575960811645774	PRKN
HP:0006554	Acute hepatic failure	HPO	1	24	2	(2/24)	0.0017597687942894106	ATP7B, VPS13A
HP:0006579	Prolonged neonatal jaundice	HPO	1	40	1	(1/40)	0.09890787390337452	ADAR
HP:0006709	Aplasia/Hypoplasia of the nipples	HPO	1	16	1	(1/16)	0.04077832880358434	VAC14
HP:0006808	Cerebral hypomyelination	HPO	1	30	2	(2/30)	0.002746108817753542	BCAP31, TUBB4A
HP:0006829	Severe muscular hypotonia	HPO	1	69	1	(1/69)	0.16455503210127898	GCH1
HP:0006855	Cerebellar vermis atrophy	HPO	1	32	1	(1/32)	0.07992570820609202	FA2H
HP:0006887	Intellectual disability, progressive	HPO	1	49	1	(1/49)	0.11980425120121474	GCH1
HP:0006895	Lower limb hypertonia	HPO	1	17	1	(1/17)	0.0432721455444236	FA2H
HP:0006999	Basal ganglia gliosis	HPO	1	10	1	(1/10)	0.025681097709693845	ADAR
HP:0007000	Morning myoclonic jerks	HPO	1	11	1	(1/11)	0.02821337471949248	CSTB
HP:0007010	Poor fine motor coordination	HPO	1	47	2	(2/47)	0.006635048560093423	C19ORF12, SLC30A10
HP:0007020	Progressive spastic paraplegia	HPO	1	57	2	(2/57)	0.009635757304580668	FA2H, ATP13A2
HP:0007034	Generalized hyperreflexia	HPO	1	11	1	(1/11)	0.02821337471949248	SLC2A1
HP:0007052	Multifocal cerebral white matter abnormalities	HPO	1	10	1	(1/10)	0.025681097709693845	ADAR
HP:0007058	Generalized cerebral atrophy/hypoplasia	HPO	1	13	1	(1/13)	0.03325859437837697	PLA2G6
HP:0007076	Extrapyramidal muscular rigidity	HPO	1	11	1	(1/11)	0.02821337471949248	ADAR
HP:0007108	Demyelinating peripheral neuropathy	HPO	1	40	1	(1/40)	0.09890787390337452	ADAR
HP:0007112	Temporal cortical atrophy	HPO	1	11	1	(1/11)	0.02821337471949248	CHMP2B
HP:0007141	Sensorimotor neuropathy	HPO	1	76	1	(1/76)	0.1796847972734219	SLC30A10
HP:0007204	Diffuse white matter abnormalities	HPO	1	33	1	(1/33)	0.08231973998115971	GNAO1
HP:0007240	Progressive gait ataxia	HPO	1	28	2	(2/28)	0.0023941928894826775	FA2H, ATP13A2
HP:0007302	Bipolar affective disorder	HPO	1	40	1	(1/40)	0.09890787390337452	FA2H
HP:0007311	Short stepped shuffling gait	HPO	1	16	1	(1/16)	0.04077832880358434	SYNJ1
HP:0007327	Mixed demyelinating and axonal polyneuropathy	HPO	1	16	1	(1/16)	0.04077832880358434	ATP7B
HP:0007333	Hypoplasia of the frontal lobes	HPO	1	30	1	(1/30)	0.07511926846618222	VAC14
HP:0007340	Lower limb muscle weakness	HPO	1	71	1	(1/71)	0.16890550752949818	ADAR
HP:0007350	Hyperreflexia in upper limbs	HPO	1	14	1	(1/14)	0.0357715691785373	ATP13A2
HP:0007354	Amyotrophic lateral sclerosis	HPO	1	47	1	(1/47)	0.11520204864770289	CHMP2B
HP:0007359	Focal-onset seizure	HPO	1	131	3	(3/131)	0.004781898566631025	GNAO1, FA2H, PRRT2
HP:0007360	Aplasia/Hypoplasia of the cerebellum	HPO	1	101	1	(1/101)	0.23155937935690118	WDR73
HP:0007366	Atrophy/Degeneration affecting the brainstem	HPO	1	22	1	(1/22)	0.0556462333483827	FA2H
HP:0007565	Multiple cafe-au-lait spots	HPO	1	59	1	(1/59)	0.1424656741194038	ATM
HP:0007633	Bilateral microphthalmos	HPO	1	21	1	(1/21)	0.0531840292323803	VAC14
HP:0007676	Hypoplasia of the iris	HPO	1	18	1	(1/18)	0.04575960811645774	WDR73
HP:0007688	Undetectable light- and dark-adapted electroretinogram	HPO	1	11	1	(1/11)	0.02821337471949248	ADAR
HP:0007704	Paroxysmal involuntary eye movements	HPO	1	38	2	(2/38)	0.004379589345430684	NKX6-2, SLC2A1
HP:0007759	Opacification of the corneal stroma	HPO	1	51	1	(1/51)	0.12438299210094805	WDR73
HP:0007772	Impaired smooth pursuit	HPO	1	24	1	(1/24)	0.060551831491067576	PLA2G6
HP:0007924	Slow decrease in visual acuity	HPO	1	32	1	(1/32)	0.07992570820609202	FA2H
HP:0008065	Aplasia/Hypoplasia of the skin	HPO	1	32	1	(1/32)	0.07992570820609202	ATM
HP:0008070	Sparse hair	HPO	1	149	1	(1/149)	0.32230398201619725	DCAF17
HP:0008151	Prolonged prothrombin time	HPO	1	30	1	(1/30)	0.07511926846618222	SLC30A10
HP:0008209	Premature ovarian insufficiency	HPO	1	56	1	(1/56)	0.13572796717849733	DCAF17
HP:0008214	Decreased serum estradiol	HPO	1	43	1	(1/43)	0.10592678698985736	DCAF17
HP:0008386	Aplasia/Hypoplasia of the nails	HPO	1	11	1	(1/11)	0.02821337471949248	VAC14
HP:0008388	Abnormal toenail morphology	HPO	1	27	1	(1/27)	0.06786343792371552	CSTB
HP:0008619	Bilateral sensorineural hearing impairment	HPO	1	70	1	(1/70)	0.1667330522480509	DCAF17
HP:0008665	Clitoral hypertrophy	HPO	1	60	1	(1/60)	0.14470011657570858	VAC14
HP:0008734	Decreased testicular size	HPO	1	136	1	(1/136)	0.2988203312370652	DCAF17
HP:0008770	Obsessive-compulsive trait	HPO	1	21	1	(1/21)	0.0531840292323803	PANK2
HP:0008872	Feeding difficulties in infancy	HPO	1	298	1	(1/298)	0.5421272360847189	PANK2
HP:0008897	Postnatal growth retardation	HPO	1	128	2	(2/128)	0.04368477123042716	SLC2A1, VAC14
HP:0008935	Generalized neonatal hypotonia	HPO	1	17	1	(1/17)	0.0432721455444236	VAC14
HP:0008944	Distal lower limb amyotrophy	HPO	1	26	1	(1/26)	0.06543245377475793	YY1
HP:0008947	Infantile muscular hypotonia	HPO	1	132	2	(2/132)	0.0461674274816651	ADAR, GNAO1
HP:0008959	Distal upper limb muscle weakness	HPO	1	14	1	(1/14)	0.0357715691785373	VPS13A
HP:0008994	Proximal muscle weakness in lower limbs	HPO	1	29	1	(1/29)	0.07270682981123455	ATP7B
HP:0009027	Foot dorsiflexor weakness	HPO	1	72	1	(1/72)	0.17107241187446998	FA2H
HP:0009381	Short finger	HPO	1	43	1	(1/43)	0.10592678698985736	GNAO1
HP:0009473	Joint contracture of the hand	HPO	1	55	1	(1/55)	0.1334705570734419	WDR73
HP:0009777	Absent thumb	HPO	1	24	1	(1/24)	0.060551831491067576	VAC14
HP:0009830	Peripheral neuropathy	HPO	1	190	4	(4/190)	0.0014860965854296992	FA2H, APTX, SLC30A10, VPS13A
HP:0010174	Broad phalanx of the toes	HPO	1	19	1	(1/19)	0.04824073238032511	GNAO1
HP:0010306	Short thorax	HPO	1	50	1	(1/50)	0.12209654702078554	SLC2A1
HP:0010464	Streak ovary	HPO	1	24	1	(1/24)	0.060551831491067576	DCAF17
HP:0010526	Dysgraphia	HPO	1	41	2	(2/41)	0.005083204380610811	CHMP2B, VPS13A
HP:0010529	Echolalia	HPO	1	36	1	(1/36)	0.08946526628018803	CHMP2B
HP:0010663	Abnormality of thalamus morphology	HPO	1	10	1	(1/10)	0.025681097709693845	COASY
HP:0010747	Medial flaring of the eyebrow	HPO	1	26	1	(1/26)	0.06543245377475793	APTX
HP:0010794	Impaired visuospatial constructive cognition	HPO	1	30	1	(1/30)	0.07511926846618222	SLC2A1
HP:0010808	Protruding tongue	HPO	1	25	1	(1/25)	0.06299525681490492	VPS13A
HP:0010818	Generalized tonic seizure	HPO	1	36	1	(1/36)	0.08946526628018803	GNAO1
HP:0010819	Atonic seizure	HPO	1	43	1	(1/43)	0.10592678698985736	GNAO1
HP:0010844	EEG with multifocal slow activity	HPO	1	41	1	(1/41)	0.10125349064144429	SYNJ1
HP:0010850	EEG with spike-wave complexes	HPO	1	25	1	(1/25)	0.06299525681490492	GNAO1
HP:0010851	EEG with burst suppression	HPO	1	21	1	(1/21)	0.0531840292323803	GNAO1
HP:0010864	Intellectual disability, severe	HPO	1	333	2	(2/333)	0.21423341747106955	BCAP31, YY1
HP:0010880	Increased nuchal translucency	HPO	1	27	1	(1/27)	0.06786343792371552	VAC14
HP:0010978	Abnormality of immune system physiology	HPO	1	41	1	(1/41)	0.10125349064144429	WDR73
HP:0011024	Abnormality of the gastrointestinal tract	HPO	1	11	1	(1/11)	0.02821337471949248	ATM
HP:0011096	Peripheral demyelination	HPO	1	26	1	(1/26)	0.06543245377475793	FA2H
HP:0011121	Abnormality of skin morphology	HPO	1	15	1	(1/15)	0.03827814199443991	WDR45
HP:0011169	Generalized clonic seizure	HPO	1	24	1	(1/24)	0.060551831491067576	GNAO1
HP:0011190	Uni- and bilateral multifocal epileptiform discharges	HPO	1	16	1	(1/16)	0.04077832880358434	GNAO1
HP:0011220	Prominent forehead	HPO	1	160	1	(1/160)	0.3415713290123994	PLA2G6
HP:0011344	Severe global developmental delay	HPO	1	130	1	(1/130)	0.28771451774499956	YY1
HP:0011398	Central hypotonia	HPO	1	25	1	(1/25)	0.06299525681490492	TH
HP:0011448	Ankle clonus	HPO	1	30	1	(1/30)	0.07511926846618222	FA2H
HP:0011451	Congenital microcephaly	HPO	1	28	1	(1/28)	0.07028822477683516	VAC14
HP:0011471	Gastrostomy tube feeding in infancy	HPO	1	37	1	(1/37)	0.09183496941812208	YY1
HP:0011800	Midface retrusion	HPO	1	240	1	(1/240)	0.46643040379103773	WDR73
HP:0011834	Moyamoya phenomenon	HPO	1	10	1	(1/10)	0.025681097709693845	ADAR
HP:0011951	Aspiration pneumonia	HPO	1	10	1	(1/10)	0.025681097709693845	PANK2
HP:0011999	Paranoia	HPO	1	14	1	(1/14)	0.0357715691785373	PLA2G6
HP:0012189	Hodgkin lymphoma	HPO	1	13	1	(1/13)	0.03325859437837697	ATM
HP:0012191	B-cell lymphoma	HPO	1	15	1	(1/15)	0.03827814199443991	ATM
HP:0012385	Camptodactyly	HPO	1	120	1	(1/120)	0.26882058213064297	WDR73
HP:0012433	Abnormal social behavior	HPO	1	22	1	(1/22)	0.0556462333483827	SLC2A1
HP:0012447	Abnormal myelination	HPO	1	53	2	(2/53)	0.008374653518439069	SYNJ1, SLC30A10
HP:0012448	Delayed myelination	HPO	1	129	3	(3/129)	0.004581150927261472	GNAO1, SLC2A1, YY1
HP:0012469	Infantile spasms	HPO	1	59	2	(2/59)	0.01029606798838181	GNAO1, WDR45
HP:0012473	Tongue atrophy	HPO	1	10	1	(1/10)	0.025681097709693845	PANK2
HP:0012490	Panniculitis	HPO	1	21	1	(1/21)	0.0531840292323803	ADAR
HP:0012531	Pain	HPO	1	63	1	(1/63)	0.1513692647110123	CHMP2B
HP:0012534	Dysesthesia	HPO	1	16	1	(1/16)	0.04077832880358434	PRRT2
HP:0012554	Absent thumbnail	HPO	1	17	1	(1/17)	0.0432721455444236	GNAO1
HP:0012658	Abnormal brain FDG positron emission tomography	HPO	1	26	1	(1/26)	0.06543245377475793	CHMP2B
HP:0012697	Small basal ganglia	HPO	1	11	1	(1/11)	0.02821337471949248	ADAR
HP:0012733	Macule	HPO	1	30	1	(1/30)	0.07511926846618222	ADAR
HP:0012735	Cough	HPO	1	116	1	(1/116)	0.26112625019767555	PANK2
HP:0012785	Flexion contracture of finger	HPO	1	13	1	(1/13)	0.03325859437837697	C19ORF12
HP:0025356	Psychomotor retardation	HPO	1	88	3	(3/88)	0.001549621444988562	DLAT, GCH1, SERAC1
HP:0025425	Laryngospasm	HPO	1	43	1	(1/43)	0.10592678698985736	CHMP2B
HP:0030166	Night sweats	HPO	1	10	1	(1/10)	0.025681097709693845	TH
HP:0030195	Fatigable weakness of swallowing muscles	HPO	1	39	1	(1/39)	0.0965562581455156	CHMP2B
HP:0030196	Fatigable weakness of respiratory muscles	HPO	1	60	1	(1/60)	0.14470011657570858	CHMP2B
HP:0030212	Collectionism	HPO	1	11	1	(1/11)	0.02821337471949248	CHMP2B
HP:0030223	Perseveration	HPO	1	17	1	(1/17)	0.0432721455444236	CHMP2B
HP:0030880	Raynaud phenomenon	HPO	1	20	1	(1/20)	0.050715534157899866	ADAR
HP:0030890	Hyperintensity of cerebral white matter on MRI	HPO	1	16	1	(1/16)	0.04077832880358434	NKX6-2
HP:0031469	Low self esteem	HPO	1	10	1	(1/10)	0.025681097709693845	SLC2A1
HP:0031908	Micrographia	HPO	1	14	1	(1/14)	0.0357715691785373	FTL
HP:0031936	Delayed ability to walk	HPO	1	96	1	(1/96)	0.22144845762815346	YY1
HP:0040078	Axonal degeneration	HPO	1	18	1	(1/18)	0.04575960811645774	APTX
HP:0040081	Abnormal circulating creatine kinase concentration	HPO	1	30	1	(1/30)	0.07511926846618222	PLA2G6
HP:0040171	Decreased serum testosterone level	HPO	1	58	1	(1/58)	0.1402255113036237	DCAF17
HP:0040189	Scaling skin	HPO	1	22	1	(1/22)	0.0556462333483827	DCAF17
HP:0045075	Sparse eyebrow	HPO	1	34	2	(2/34)	0.003518156372984515	VAC14, YY1
HP:0100018	Nuclear cataract	HPO	1	12	1	(1/12)	0.03073920157732024	FTL
HP:0100021	Cerebral palsy	HPO	1	38	2	(2/38)	0.004379589345430684	SLC6A3, SPR
HP:0100022	Abnormality of movement	HPO	1	43	2	(2/43)	0.0055792505536593675	PRRT2, SLC2A1
HP:0100256	Senile plaques	HPO	1	12	1	(1/12)	0.03073920157732024	CHMP2B
HP:0100295	Muscle fiber atrophy	HPO	1	23	1	(1/23)	0.058102162212035124	VPS13A
HP:0100490	Camptodactyly of finger	HPO	1	165	1	(1/165)	0.3501507576652444	WDR73
HP:0100578	Lipoatrophy	HPO	1	76	1	(1/76)	0.1796847972734219	ADAR
HP:0100579	Mucosal telangiectasiae	HPO	1	17	1	(1/17)	0.0432721455444236	ATM
HP:0100585	Telangiectasia of the skin	HPO	1	57	1	(1/57)	0.13797961378338885	ATM
HP:0100613	Death in early adulthood	HPO	1	30	1	(1/30)	0.07511926846618222	VPS13A
HP:0100614	Myositis	HPO	1	32	1	(1/32)	0.07992570820609202	ADAR
HP:0100716	Self-injurious behavior	HPO	1	80	2	(2/80)	0.01836993618206877	GNAO1, VPS13A
HP:0100720	Hypoplasia of the ear cartilage	HPO	1	14	1	(1/14)	0.0357715691785373	WDR73
HP:0100807	Long fingers	HPO	1	30	1	(1/30)	0.07511926846618222	YY1
HP:0100817	Renovascular hypertension	HPO	1	17	1	(1/17)	0.0432721455444236	VAC14
HP:0100840	Aplasia/Hypoplasia of the eyebrow	HPO	1	53	1	(1/53)	0.1289383885237675	DCAF17
HP:0200134	Epileptic encephalopathy	HPO	1	98	2	(2/98)	0.02682720949576144	SYNJ1, GNAO1
HP:0200136	Oral-pharyngeal dysphagia	HPO	1	26	1	(1/26)	0.06543245377475793	YY1
MP:0000013	abnormal adipose tissue distribution	MGD	1	22	1	(1/22)	0.0597334855327214	ATM
MP:0000018	small ears	MGD	1	30	1	(1/30)	0.08057591851768242	PRKRA
MP:0000049	abnormal middle ear morphology	MGD	1	29	1	(1/29)	0.07799558600341905	PRKRA
MP:0000063	decreased bone mineral density	MGD	1	447	1	(1/447)	0.718204258822034	APTX
MP:0000074	abnormal neurocranium morphology	MGD	1	88	1	(1/88)	0.2187219793903249	PRKRA
MP:0000160	kyphosis	MGD	1	255	4	(4/255)	0.005548723633807573	PINK1, PLA2G6, PRKN, SLC6A3
MP:0000189	hypoglycemia	MGD	1	132	1	(1/132)	0.3097453861388283	PANK2
MP:0000192	abnormal mineral level	MGD	1	12	1	(1/12)	0.03302843146226542	ATP7B
MP:0000208	decreased hematocrit	MGD	1	225	1	(1/225)	0.46928290732114786	FBXO7
MP:0000220	increased monocyte cell number	MGD	1	184	2	(2/184)	0.09352037727838959	CSTB, FBXO7
MP:0000221	decreased leukocyte cell number	MGD	1	237	1	(1/237)	0.4870314673310937	FBXO7
MP:0000222	decreased neutrophil cell number	MGD	1	172	1	(1/172)	0.3834224902584493	SYNJ1
MP:0000223	decreased monocyte cell number	MGD	1	96	1	(1/96)	0.23610376215056683	SYNJ1
MP:0000239	absent common myeloid progenitor cells	MGD	1	14	1	(1/14)	0.03842823422312247	ADAR
MP:0000240	extramedullary hematopoiesis	MGD	1	176	1	(1/176)	0.3903516212018501	FBXO7
MP:0000243	myoclonus	MGD	1	35	2	(2/35)	0.004292055318881998	CSTB, SGCE
MP:0000255	vasculature congestion	MGD	1	25	1	(1/25)	0.06760310067331343	TH
MP:0000267	abnormal heart development	MGD	1	213	1	(1/213)	0.4509329492154458	TH
MP:0000269	abnormal heart looping	MGD	1	68	1	(1/68)	0.17355401089501543	KMT2B
MP:0000279	ventricular hypoplasia	MGD	1	31	1	(1/31)	0.08314917371354669	TH
MP:0000333	decreased bone marrow cell number	MGD	1	152	1	(1/152)	0.3476024336672441	ADAR
MP:0000343	altered response to myocardial infarction	MGD	1	61	1	(1/61)	0.157148424915158	PRKN
MP:0000352	decreased cell proliferation	MGD	1	286	2	(2/286)	0.19018272255212784	ATM, YY1
MP:0000358	abnormal cell morphology	MGD	1	142	1	(1/142)	0.3289354768914253	VAC14
MP:0000371	diluted coat color	MGD	1	77	2	(2/77)	0.01959279468153415	ATP7B, VAC14
MP:0000394	absent hair follicle melanin granules	MGD	1	14	1	(1/14)	0.03842823422312247	YY1
MP:0000414	alopecia	MGD	1	163	2	(2/163)	0.07605504593966281	FA2H, PRKN
MP:0000416	sparse hair	MGD	1	117	2	(2/117)	0.0423538186192511	FA2H, HTRA2
MP:0000418	focal hair loss	MGD	1	37	1	(1/37)	0.09844114263275561	FA2H
MP:0000422	delayed hair appearance	MGD	1	29	1	(1/29)	0.07799558600341905	FA2H
MP:0000423	delayed hair regrowth	MGD	1	15	1	(1/15)	0.04111704291888019	FA2H
MP:0000432	abnormal head morphology	MGD	1	73	1	(1/73)	0.1850802737048335	KMT2B
MP:0000438	abnormal cranium morphology	MGD	1	187	1	(1/187)	0.4090156292910211	PRKRA
MP:0000445	short snout	MGD	1	157	1	(1/157)	0.3567441192542401	PRKRA
MP:0000585	kinked tail	MGD	1	135	1	(1/135)	0.31555818908599265	PRKRA
MP:0000596	abnormal liver development	MGD	1	48	1	(1/48)	0.12582991689881784	ADAR
MP:0000598	abnormal liver morphology	MGD	1	357	2	(2/357)	0.2632822560797193	ADAR, ATP7B
MP:0000600	liver hypoplasia	MGD	1	76	1	(1/76)	0.19192025572090532	ADAR
MP:0000601	small liver	MGD	1	110	2	(2/110)	0.03787874390641227	ADAR, PANK2
MP:0000607	abnormal hepatocyte morphology	MGD	1	182	4	(4/182)	0.0016550736564597177	ATP7B, CP, KMT2B, SLC30A10
MP:0000652	enlarged sebaceous gland	MGD	1	32	1	(1/32)	0.08571537060754153	FA2H
MP:0000681	abnormal thyroid gland morphology	MGD	1	47	1	(1/47)	0.12337410702382867	SLC30A10
MP:0000685	abnormal immune system morphology	MGD	1	60	1	(1/60)	0.15477886749293446	HTRA2
MP:0000691	enlarged spleen	MGD	1	504	2	(2/504)	0.41318913522727396	ATM, FBXO7
MP:0000692	small spleen	MGD	1	151	3	(3/151)	0.008639313032785468	ATM, HTRA2, PANK2
MP:0000702	enlarged lymph nodes	MGD	1	246	1	(1/246)	0.4999598655642208	SERAC1
MP:0000703	abnormal thymus morphology	MGD	1	116	1	(1/116)	0.27791715260323424	HTRA2
MP:0000706	small thymus	MGD	1	151	2	(2/151)	0.06661106916740804	ATM, HTRA2
MP:0000711	thymus cortex hypoplasia	MGD	1	19	1	(1/19)	0.05179878867765175	ATM
MP:0000715	decreased thymocyte number	MGD	1	175	1	(1/175)	0.3886265267513743	ATM
MP:0000716	abnormal immune system cell morphology	MGD	1	49	1	(1/49)	0.12827898420172923	ATM
MP:0000743	muscle spasm	MGD	1	35	2	(2/35)	0.004292055318881998	HTRA2, SLC6A3
MP:0000746	weakness	MGD	1	126	3	(3/126)	0.005248931441973645	SYNJ1, TH, TOR1A
MP:0000747	muscle weakness	MGD	1	87	1	(1/87)	0.21652218768909237	HTRA2
MP:0000752	dystrophic muscle	MGD	1	47	1	(1/47)	0.12337410702382867	HTRA2
MP:0000754	paresis	MGD	1	32	1	(1/32)	0.08571537060754153	PINK1
MP:0000774	decreased brain size	MGD	1	190	3	(3/190)	0.016022130268598736	HTRA2, TH, THAP1
MP:0000778	abnormal nervous system tract morphology	MGD	1	26	1	(1/26)	0.07021193363169842	TOR1A
MP:0000788	abnormal cerebral cortex morphology	MGD	1	259	2	(2/259)	0.1632098498106707	PINK1, VAC14
MP:0000798	abnormal frontal lobe morphology	MGD	1	13	1	(1/13)	0.035732037033303965	ATP7B
MP:0000807	abnormal hippocampus morphology	MGD	1	146	1	(1/146)	0.33646424461982116	VAC14
MP:0000811	hippocampal neuron degeneration	MGD	1	35	2	(2/35)	0.004292055318881998	HPCA, PRKN
MP:0000812	abnormal dentate gyrus morphology	MGD	1	105	1	(1/105)	0.2552054792209927	ATP1A3
MP:0000819	abnormal olfactory bulb morphology	MGD	1	87	1	(1/87)	0.21652218768909237	VAC14
MP:0000828	abnormal fourth ventricle morphology	MGD	1	17	1	(1/17)	0.046472574115605125	CP
MP:0000832	abnormal thalamus morphology	MGD	1	44	1	(1/44)	0.11596603989382614	VAC14
MP:0000836	abnormal substantia nigra morphology	MGD	1	11	1	(1/11)	0.03031739757043539	SLC6A3
MP:0000837	abnormal hypothalamus morphology	MGD	1	40	1	(1/40)	0.10599311242353782	VAC14
MP:0000846	abnormal medulla oblongata morphology	MGD	1	19	1	(1/19)	0.05179878867765175	VAC14
MP:0000848	abnormal pons morphology	MGD	1	20	2	(2/20)	0.0014076972278736519	TOR1A, VAC14
MP:0000849	abnormal cerebellum morphology	MGD	1	154	3	(3/154)	0.009114791965110957	CSTB, FA2H, VAC14
MP:0000851	cerebellum hypoplasia	MGD	1	29	1	(1/29)	0.07799558600341905	CSTB
MP:0000864	abnormal cerebellum vermis morphology	MGD	1	28	1	(1/28)	0.07540815710406312	TOR1A
MP:0000876	Purkinje cell degeneration	MGD	1	96	1	(1/96)	0.23610376215056683	ATM
MP:0000885	ectopic Purkinje cell	MGD	1	40	2	(2/40)	0.0055767485488373856	ATM, TOR1A
MP:0000886	abnormal cerebellar granule layer morphology	MGD	1	72	2	(2/72)	0.017267031111549036	CP, TUBB4A
MP:0000889	abnormal cerebellar molecular layer	MGD	1	50	1	(1/50)	0.13072132706791328	ATM
MP:0000890	thin cerebellar molecular layer	MGD	1	43	1	(1/43)	0.1134830774174016	ATM
MP:0000897	abnormal midbrain morphology	MGD	1	62	2	(2/62)	0.013002562853434992	SLC6A3, VAC14
MP:0000904	abnormal superior colliculus morphology	MGD	1	17	1	(1/17)	0.046472574115605125	VAC14
MP:0000909	abnormal facial motor nucleus morphology	MGD	1	11	1	(1/11)	0.03031739757043539	NKX6-2
MP:0000913	abnormal brain development	MGD	1	138	1	(1/138)	0.32132301193218726	TUBB4A
MP:0000914	exencephaly	MGD	1	288	2	(2/288)	0.19220636551293155	KMT2B, YY1
MP:0000920	abnormal myelination	MGD	1	135	2	(2/135)	0.054704356797045134	NKX6-2, TUBB4A
MP:0000929	open neural tube	MGD	1	205	1	(1/205)	0.43835570914708744	KMT2B
MP:0000937	abnormal motor neuron morphology	MGD	1	87	1	(1/87)	0.21652218768909237	PINK1
MP:0000938	motor neuron degeneration	MGD	1	55	1	(1/55)	0.14283280624852934	HTRA2
MP:0000939	decreased motor neuron number	MGD	1	98	1	(1/98)	0.24038964725356637	CP
MP:0000947	convulsive seizures	MGD	1	58	2	(2/58)	0.011446867550611806	ATP1A3, SYNJ1
MP:0000951	sporadic seizures	MGD	1	37	2	(2/37)	0.004787153855766411	GNAO1, SLC2A1
MP:0000952	abnormal CNS glial cell morphology	MGD	1	40	1	(1/40)	0.10599311242353782	PRKN
MP:0000955	abnormal spinal cord morphology	MGD	1	105	3	(3/105)	0.0031494138073569684	HTRA2, PLA2G6, TOR1A
MP:0000961	abnormal dorsal root ganglion morphology	MGD	1	96	1	(1/96)	0.23610376215056683	VAC14
MP:0001053	abnormal neuromuscular synapse morphology	MGD	1	109	1	(1/109)	0.2635441271784922	NKX6-2
MP:0001071	abnormal facial nerve morphology	MGD	1	33	1	(1/33)	0.08827452816616133	TOR1A
MP:0001092	abnormal trigeminal ganglion morphology	MGD	1	36	1	(1/36)	0.09590995374689082	VAC14
MP:0001100	abnormal vagus ganglion morphology	MGD	1	15	1	(1/15)	0.04111704291888019	NKX6-2
MP:0001119	abnormal female reproductive system morphology	MGD	1	50	1	(1/50)	0.13072132706791328	ATM
MP:0001120	abnormal uterus morphology	MGD	1	72	1	(1/72)	0.1827876958443283	ATM
MP:0001126	abnormal ovary morphology	MGD	1	100	1	(1/100)	0.2446519644229731	SERAC1
MP:0001127	small ovary	MGD	1	116	1	(1/116)	0.27791715260323424	ATM
MP:0001145	abnormal male reproductive system morphology	MGD	1	54	1	(1/54)	0.14042381520319303	ATM
MP:0001146	abnormal testis morphology	MGD	1	185	1	(1/185)	0.4056643395647431	ATM
MP:0001147	small testis	MGD	1	405	2	(2/405)	0.3131183600143427	ATM, PANK2
MP:0001154	seminiferous tubule degeneration	MGD	1	105	1	(1/105)	0.2552054792209927	ATM
MP:0001155	arrest of spermatogenesis	MGD	1	107	2	(2/107)	0.03602065368244836	ATM, PANK2
MP:0001156	abnormal spermatogenesis	MGD	1	254	3	(3/254)	0.03396574419954877	ATM, DCAF17, FBXO7
MP:0001175	abnormal lung morphology	MGD	1	192	1	(1/192)	0.41731304292695603	YY1
MP:0001176	abnormal lung development	MGD	1	133	1	(1/133)	0.31168834232264064	YY1
MP:0001177	atelectasis	MGD	1	93	1	(1/93)	0.22963046521885078	TH
MP:0001195	flaky skin	MGD	1	26	1	(1/26)	0.07021193363169842	FA2H
MP:0001212	skin lesions	MGD	1	119	1	(1/119)	0.28399253161245097	TH
MP:0001216	abnormal epidermal layer morphology	MGD	1	134	1	(1/134)	0.3136259384764445	FA2H
MP:0001219	thick epidermis	MGD	1	126	1	(1/126)	0.29797427234831686	TH
MP:0001246	mixed cellular infiltration to dermis	MGD	1	22	1	(1/22)	0.0597334855327214	TH
MP:0001258	decreased body length	MGD	1	458	2	(2/458)	0.36737408340368527	ADAR, CSTB
MP:0001263	weight loss	MGD	1	358	5	(5/358)	0.0031560750617318453	PLA2G6, SLC6A3, TH, TOR1A, TUBB4A
MP:0001272	increased metastatic potential	MGD	1	98	1	(1/98)	0.24038964725356637	TH
MP:0001274	curly vibrissae	MGD	1	29	1	(1/29)	0.07799558600341905	ATP7B
MP:0001289	persistence of hyaloid vascular system	MGD	1	88	2	(2/88)	0.025140309681879552	APTX, SYNJ1
MP:0001290	delayed eyelid opening	MGD	1	39	1	(1/39)	0.10348270332667053	TOR1A
MP:0001293	anophthalmia	MGD	1	155	1	(1/155)	0.35310260890032064	THAP1
MP:0001304	cataract	MGD	1	276	1	(1/276)	0.5407902891619492	APTX
MP:0001312	abnormal cornea morphology	MGD	1	135	2	(2/135)	0.054704356797045134	CSTB, THAP1
MP:0001313	increased incidence of corneal inflammation	MGD	1	22	1	(1/22)	0.0597334855327214	CSTB
MP:0001314	corneal opacity	MGD	1	107	1	(1/107)	0.2593863041133416	CSTB
MP:0001325	abnormal retina morphology	MGD	1	211	1	(1/211)	0.4478147622740051	CP
MP:0001326	retinal degeneration	MGD	1	148	2	(2/148)	0.06431672852382402	CP, PANK2
MP:0001330	abnormal optic nerve morphology	MGD	1	62	2	(2/62)	0.013002562853434992	FA2H, NKX6-2
MP:0001360	abnormal social investigation	MGD	1	118	3	(3/118)	0.004371914194395185	GNAO1, PINK1, VPS13A
MP:0001363	increased anxiety-related response	MGD	1	201	2	(2/201)	0.10842605549517499	PRKN, SGCE
MP:0001364	decreased anxiety-related response	MGD	1	185	1	(1/185)	0.4056643395647431	ATP1A3
MP:0001386	abnormal maternal nurturing	MGD	1	79	1	(1/79)	0.1987039655075491	SLC6A3
MP:0001388	abnormal stationary movement	MGD	1	29	2	(2/29)	0.0029601479220901566	HTRA2, PRKN
MP:0001391	abnormal tail movements	MGD	1	23	1	(1/23)	0.062363895968762684	PRKN
MP:0001394	circling	MGD	1	123	1	(1/123)	0.2920151698806731	TOR1A
MP:0001404	no spontaneous movement	MGD	1	31	2	(2/31)	0.003378262641753445	HTRA2, SLC2A1
MP:0001412	excessive scratching	MGD	1	24	1	(1/24)	0.06498709455882301	TH
MP:0001413	abnormal response to new environment	MGD	1	41	1	(1/41)	0.10849663213111738	TOR1A
MP:0001415	increased exploration in new environment	MGD	1	64	2	(2/64)	0.013813084162737273	PLA2G6, SLC6A3
MP:0001431	abnormal eating behavior	MGD	1	85	2	(2/85)	0.023570153079661645	TH, TOR1A
MP:0001436	abnormal suckling behavior	MGD	1	120	1	(1/120)	0.2860065040145311	TOR1A
MP:0001438	aphagia	MGD	1	39	1	(1/39)	0.10348270332667053	TH
MP:0001440	abnormal grooming behavior	MGD	1	14	1	(1/14)	0.03842823422312247	SLC6A3
MP:0001441	increased grooming behavior	MGD	1	67	1	(1/67)	0.1712296606050363	PRRT2
MP:0001443	poor grooming	MGD	1	17	1	(1/17)	0.046472574115605125	TH
MP:0001447	abnormal nest building behavior	MGD	1	49	1	(1/49)	0.12827898420172923	ATP13A2
MP:0001454	abnormal cued conditioning behavior	MGD	1	66	1	(1/66)	0.16889890426498655	TH
MP:0001473	reduced long term potentiation	MGD	1	175	3	(3/175)	0.012870934037281054	PINK1, SLC6A3, WDR45
MP:0001475	reduced long term depression	MGD	1	48	2	(2/48)	0.007951042899332995	PINK1, TOR1A
MP:0001486	abnormal startle reflex	MGD	1	72	1	(1/72)	0.1827876958443283	ATP1A3
MP:0001489	decreased startle reflex	MGD	1	211	4	(4/211)	0.002831023534765896	CSTB, GNAO1, PRKN, PRRT2
MP:0001496	audiogenic seizures	MGD	1	26	1	(1/26)	0.07021193363169842	PRRT2
MP:0001499	abnormal kindling response	MGD	1	10	1	(1/10)	0.027598915365698917	GNAO1
MP:0001501	abnormal sleep pattern	MGD	1	54	1	(1/54)	0.14042381520319303	ATP1A3
MP:0001504	abnormal posture	MGD	1	116	1	(1/116)	0.27791715260323424	PRKN
MP:0001510	abnormal coat appearance	MGD	1	128	1	(1/128)	0.3019196700411487	FA2H
MP:0001511	disheveled coat	MGD	1	58	1	(1/58)	0.15002015081159537	ATP7B
MP:0001512	trunk curl	MGD	1	44	1	(1/44)	0.11596603989382614	TOR1A
MP:0001513	limb grasping	MGD	1	310	4	(4/310)	0.010883573221637188	ATP13A2, ATP1A3, HTRA2, TOR1A
MP:0001523	impaired righting response	MGD	1	152	2	(2/152)	0.06738193495983237	GNAO1, TUBB4A
MP:0001524	impaired limb coordination	MGD	1	77	1	(1/77)	0.19418772231352888	PLA2G6
MP:0001547	abnormal lipid level	MGD	1	119	1	(1/119)	0.28399253161245097	FA2H
MP:0001552	increased circulating triglyceride level	MGD	1	229	2	(2/229)	0.13421844112686915	GNAO1, KMT2B
MP:0001556	increased circulating HDL cholesterol level	MGD	1	144	2	(2/144)	0.06130104237939787	ADAR, PRKRA
MP:0001559	hyperglycemia	MGD	1	149	1	(1/149)	0.34205643686778764	ADAR
MP:0001570	abnormal circulating enzyme level	MGD	1	46	1	(1/46)	0.12091153639352326	ADAR
MP:0001575	cyanosis	MGD	1	271	1	(1/271)	0.5342197442036596	YY1
MP:0001577	anemia	MGD	1	352	3	(3/352)	0.07519364853588226	ATM, CP, FBXO7
MP:0001606	impaired hematopoiesis	MGD	1	76	1	(1/76)	0.19192025572090532	ADAR
MP:0001634	internal hemorrhage	MGD	1	104	1	(1/104)	0.2531064021656436	ADAR
MP:0001648	abnormal apoptosis	MGD	1	75	2	(2/75)	0.018647409603476946	ADAR, CSTB
MP:0001658	increased mortality induced by gamma-irradiation	MGD	1	38	1	(1/38)	0.10096538626968932	ATM
MP:0001661	extended life span	MGD	1	48	1	(1/48)	0.12582991689881784	PINK1
MP:0001672	abnormal embryo development	MGD	1	229	2	(2/229)	0.13421844112686915	KMT2B, MECR
MP:0001688	abnormal somite development	MGD	1	123	1	(1/123)	0.2920151698806731	KMT2B
MP:0001694	absent egg cylinders	MGD	1	21	1	(1/21)	0.05709584382921129	YY1
MP:0001697	abnormal embryo size	MGD	1	288	2	(2/288)	0.19220636551293155	ADAR, THAP1
MP:0001698	decreased embryo size	MGD	1	683	3	(3/683)	0.2979632488299251	MECR, SLC2A1, YY1
MP:0001700	abnormal embryo turning	MGD	1	124	1	(1/124)	0.2940070245681571	KMT2B
MP:0001711	abnormal placenta morphology	MGD	1	149	1	(1/149)	0.34205643686778764	MECR
MP:0001712	abnormal placenta development	MGD	1	63	1	(1/63)	0.1618680257739934	MECR
MP:0001713	decreased trophoblast giant cell number	MGD	1	40	1	(1/40)	0.10599311242353782	MECR
MP:0001716	abnormal placenta labyrinth morphology	MGD	1	107	1	(1/107)	0.2593863041133416	MECR
MP:0001718	abnormal visceral yolk sac morphology	MGD	1	123	1	(1/123)	0.2920151698806731	MECR
MP:0001722	pale yolk sac	MGD	1	126	2	(2/126)	0.04838273260759424	ADAR, MECR
MP:0001730	embryonic growth arrest	MGD	1	336	1	(1/336)	0.6128904779189595	KMT2B
MP:0001731	abnormal postnatal growth	MGD	1	37	1	(1/37)	0.09844114263275561	TH
MP:0001732	postnatal growth retardation	MGD	1	915	8	(8/915)	0.003599002410179339	ATM, ATP7B, HTRA2, PANK2, PRKRA, SLC6A3, SPR, SYNJ1
MP:0001746	abnormal pituitary secretion	MGD	1	12	1	(1/12)	0.03302843146226542	SLC6A3
MP:0001750	increased circulating follicle stimulating hormone level	MGD	1	49	1	(1/49)	0.12827898420172923	KMT2B
MP:0001751	increased circulating luteinizing hormone level	MGD	1	43	1	(1/43)	0.1134830774174016	KMT2B
MP:0001770	abnormal iron level	MGD	1	17	1	(1/17)	0.046472574115605125	CP
MP:0001785	edema	MGD	1	322	1	(1/322)	0.5971303533483352	KMT2B
MP:0001798	impaired macrophage phagocytosis	MGD	1	60	1	(1/60)	0.15477886749293446	ATM
MP:0001805	decreased IgG level	MGD	1	144	1	(1/144)	0.3327102663320254	ATM
MP:0001823	thymus hypoplasia	MGD	1	226	1	(1/226)	0.47078465348039755	FBXO7
MP:0001829	increased activated T cell number	MGD	1	43	1	(1/43)	0.1134830774174016	FBXO7
MP:0001851	eye inflammation	MGD	1	25	1	(1/25)	0.06760310067331343	CP
MP:0001853	heart inflammation	MGD	1	46	1	(1/46)	0.12091153639352326	SGCE
MP:0001881	abnormal mammary gland physiology	MGD	1	12	1	(1/12)	0.03302843146226542	ATP7B
MP:0001891	hydrocephaly	MGD	1	190	1	(1/190)	0.4140078681397771	VAC14
MP:0001905	abnormal dopamine level	MGD	1	25	2	(2/25)	0.0022029478110524967	PNKD, PRKN
MP:0001906	increased dopamine level	MGD	1	42	2	(2/42)	0.006134029681738416	PRKN, SLC6A3
MP:0001914	hemorrhage	MGD	1	368	1	(1/368)	0.6466795102617089	MECR
MP:0001915	intracranial hemorrhage	MGD	1	96	1	(1/96)	0.23610376215056683	ATM
MP:0001919	abnormal reproductive system physiology	MGD	1	63	2	(2/63)	0.013405127567171203	ATM, GNAO1
MP:0001921	reduced fertility	MGD	1	195	1	(1/195)	0.4222365771503733	PRKRA
MP:0001922	reduced male fertility	MGD	1	303	1	(1/303)	0.5747320315380464	PLA2G6
MP:0001923	reduced female fertility	MGD	1	304	3	(3/304)	0.053009178990400495	ATP7B, KMT2B, PANK2
MP:0001924	infertility	MGD	1	139	3	(3/139)	0.006886232728935857	ATM, GNAO1, PRKRA
MP:0001925	male infertility	MGD	1	788	6	(6/788)	0.021870676269860615	ATM, DCAF17, FBXO7, PANK2, PLA2G6, VPS13A
MP:0001926	female infertility	MGD	1	424	3	(3/424)	0.11483434262270571	ATM, KMT2B, PRKRA
MP:0001929	abnormal gametogenesis	MGD	1	55	1	(1/55)	0.14283280624852934	ATM
MP:0001931	abnormal oogenesis	MGD	1	28	1	(1/28)	0.07540815710406312	ATM
MP:0001935	decreased litter size	MGD	1	383	1	(1/383)	0.6615060819173652	PANK2
MP:0001944	abnormal pancreas morphology	MGD	1	90	1	(1/90)	0.22310341943293543	GNAO1
MP:0001953	respiratory failure	MGD	1	204	2	(2/204)	0.11111998372729946	TH, YY1
MP:0001961	abnormal reflex	MGD	1	55	1	(1/55)	0.14283280624852934	TOR1A
MP:0001970	abnormal pain threshold	MGD	1	36	1	(1/36)	0.09590995374689082	TH
MP:0001973	increased thermal nociceptive threshold	MGD	1	114	2	(2/114)	0.040412376387573744	ATP1A3, TH
MP:0001982	decreased chemically-elicited antinociception	MGD	1	22	1	(1/22)	0.0597334855327214	TH
MP:0001984	abnormal olfaction	MGD	1	20	1	(1/20)	0.05445095138553491	PINK1
MP:0002001	blindness	MGD	1	31	1	(1/31)	0.08314917371354669	PLA2G6
MP:0002007	increased cellular sensitivity to gamma-irradiation	MGD	1	59	1	(1/59)	0.15240278199730017	ATM
MP:0002019	abnormal tumor incidence	MGD	1	18	1	(1/18)	0.04913933613004895	ATM
MP:0002020	increased tumor incidence	MGD	1	214	1	(1/214)	0.4524855650133889	ATM
MP:0002024	increased T cell derived lymphoma incidence	MGD	1	104	1	(1/104)	0.2531064021656436	ATM
MP:0002026	increased leukemia incidence	MGD	1	73	1	(1/73)	0.1850802737048335	ATM
MP:0002032	increased sarcoma incidence	MGD	1	82	1	(1/82)	0.20543185664216668	ATM
MP:0002059	abnormal seminal vesicle morphology	MGD	1	152	1	(1/152)	0.3476024336672441	HTRA2
MP:0002060	abnormal skin morphology	MGD	1	191	1	(1/191)	0.4156627456655051	XK
MP:0002062	abnormal associative learning	MGD	1	35	2	(2/35)	0.004292055318881998	SLC6A3, TH
MP:0002063	abnormal learning/memory/conditioning	MGD	1	92	2	(2/92)	0.02729853592454338	FA2H, TH
MP:0002064	seizures	MGD	1	188	3	(3/188)	0.015579094749957468	ATP1A3, CSTB, HTRA2
MP:0002067	abnormal sensory capabilities/reflexes/nociception	MGD	1	31	1	(1/31)	0.08314917371354669	PINK1
MP:0002075	abnormal coat/hair pigmentation	MGD	1	190	1	(1/190)	0.4140078681397771	YY1
MP:0002078	abnormal glucose homeostasis	MGD	1	255	1	(1/255)	0.5125687833944124	SLC2A1
MP:0002079	increased circulating insulin level	MGD	1	248	2	(2/248)	0.15244174696919843	GNAO1, KMT2B
MP:0002081	perinatal lethality	MGD	1	91	1	(1/91)	0.22528510036685034	ATM
MP:0002082	postnatal lethality	MGD	1	276	2	(2/276)	0.18011333927207443	ATP7B, TH
MP:0002090	abnormal vision	MGD	1	50	1	(1/50)	0.13072132706791328	TH
MP:0002100	abnormal tooth morphology	MGD	1	96	1	(1/96)	0.23610376215056683	FTL
MP:0002102	abnormal ear morphology	MGD	1	37	1	(1/37)	0.09844114263275561	PRKRA
MP:0002106	abnormal muscle physiology	MGD	1	147	1	(1/147)	0.3383334647318842	ATP7B
MP:0002118	abnormal lipid homeostasis	MGD	1	192	1	(1/192)	0.41731304292695603	CP
MP:0002123	abnormal definitive hematopoiesis	MGD	1	157	1	(1/157)	0.3567441192542401	ADAR
MP:0002145	abnormal T cell differentiation	MGD	1	185	2	(2/185)	0.0943793127244663	ATM, FBXO7
MP:0002166	altered tumor susceptibility	MGD	1	30	1	(1/30)	0.08057591851768242	ATM
MP:0002169	no abnormal phenotype detected	MGD	1	2106	7	(7/2106)	0.3736551253087679	KMT2B, NKX6-2, PRKN, SLC6A3, TH, TOR1A, YY1
MP:0002175	decreased brain weight	MGD	1	111	2	(2/111)	0.03850618555311309	HTRA2, SLC2A1
MP:0002177	abnormal outer ear morphology	MGD	1	40	1	(1/40)	0.10599311242353782	PRKRA
MP:0002182	abnormal astrocyte morphology	MGD	1	91	3	(3/91)	0.0020976418125309175	CP, FA2H, HTRA2
MP:0002184	abnormal innervation	MGD	1	92	2	(2/92)	0.02729853592454338	PINK1, SLC6A3
MP:0002188	small heart	MGD	1	85	1	(1/85)	0.2121043791217061	HTRA2
MP:0002206	abnormal CNS synaptic transmission	MGD	1	154	2	(2/154)	0.06893266205144923	ATP1A3, SLC6A3
MP:0002216	abnormal seminiferous tubule morphology	MGD	1	191	1	(1/191)	0.4156627456655051	ATM
MP:0002217	small lymph nodes	MGD	1	32	1	(1/32)	0.08571537060754153	ATM
MP:0002269	muscular atrophy	MGD	1	72	2	(2/72)	0.017267031111549036	HTRA2, PLA2G6
MP:0002272	abnormal nervous system electrophysiology	MGD	1	140	3	(3/140)	0.007023336718420425	PINK1, PRKN, SLC6A3
MP:0002282	abnormal trachea morphology	MGD	1	26	1	(1/26)	0.07021193363169842	YY1
MP:0002285	abnormal tracheal ciliated epithelium morphology	MGD	1	22	1	(1/22)	0.0597334855327214	YY1
MP:0002398	abnormal bone marrow cell morphology/development	MGD	1	119	1	(1/119)	0.28399253161245097	HTRA2
MP:0002399	abnormal pluripotent precursor cell morphology	MGD	1	16	1	(1/16)	0.043798482955460294	ATM
MP:0002412	increased susceptibility to bacterial infection	MGD	1	270	1	(1/270)	0.5328946225655478	FBXO7
MP:0002416	abnormal proerythroblast morphology	MGD	1	47	1	(1/47)	0.12337410702382867	FBXO7
MP:0002427	disproportionate dwarf	MGD	1	63	1	(1/63)	0.1618680257739934	SLC6A3
MP:0002444	abnormal T cell physiology	MGD	1	172	1	(1/172)	0.3834224902584493	ATM
MP:0002494	increased IgM level	MGD	1	171	1	(1/171)	0.38167818362231265	ATM
MP:0002573	behavioral despair	MGD	1	44	1	(1/44)	0.11596603989382614	SLC6A3
MP:0002574	increased vertical activity	MGD	1	119	2	(2/119)	0.04366735324578337	CSTB, SLC6A3
MP:0002575	increased circulating ketone body level	MGD	1	43	1	(1/43)	0.1134830774174016	PANK2
MP:0002590	increased mean corpuscular volume	MGD	1	154	2	(2/154)	0.06893266205144923	FBXO7, XK
MP:0002599	increased mean platelet volume	MGD	1	78	1	(1/78)	0.19644895330939405	FBXO7
MP:0002619	abnormal lymphocyte morphology	MGD	1	57	1	(1/57)	0.1476309562726128	ATM
MP:0002628	hepatic steatosis	MGD	1	235	2	(2/235)	0.1399171121005543	KMT2B, PANK2
MP:0002631	abnormal epididymis morphology	MGD	1	103	1	(1/103)	0.25100152786219887	XK
MP:0002638	abnormal pupillary reflex	MGD	1	10	1	(1/10)	0.027598915365698917	PANK2
MP:0002640	reticulocytosis	MGD	1	103	1	(1/103)	0.25100152786219887	FBXO7
MP:0002641	anisopoikilocytosis	MGD	1	22	1	(1/22)	0.0597334855327214	VPS13A
MP:0002642	anisocytosis	MGD	1	50	1	(1/50)	0.13072132706791328	FBXO7
MP:0002651	abnormal sciatic nerve morphology	MGD	1	63	1	(1/63)	0.1618680257739934	PLA2G6
MP:0002654	spongiform encephalopathy	MGD	1	20	1	(1/20)	0.05445095138553491	VAC14
MP:0002675	asthenozoospermia	MGD	1	186	3	(3/186)	0.015143124074214014	DCAF17, PLA2G6, VPS13A
MP:0002686	globozoospermia	MGD	1	46	1	(1/46)	0.12091153639352326	DCAF17
MP:0002687	oligozoospermia	MGD	1	276	2	(2/276)	0.18011333927207443	DCAF17, FBXO7
MP:0002690	akinesia	MGD	1	26	2	(2/26)	0.002382276713696641	HTRA2, TH
MP:0002722	abnormal immune system organ morphology	MGD	1	87	1	(1/87)	0.21652218768909237	ATM
MP:0002764	short tibia	MGD	1	231	2	(2/231)	0.13611190461610598	CSTB, PRKRA
MP:0002777	absent ovarian follicles	MGD	1	49	1	(1/49)	0.12827898420172923	ATM
MP:0002798	abnormal active avoidance behavior	MGD	1	12	1	(1/12)	0.03302843146226542	TH
MP:0002800	abnormal short term object recognition memory	MGD	1	17	1	(1/17)	0.046472574115605125	SLC6A3
MP:0002801	abnormal long term object recognition memory	MGD	1	44	1	(1/44)	0.11596603989382614	ATP1A3
MP:0002803	abnormal operant conditioning behavior	MGD	1	17	1	(1/17)	0.046472574115605125	SLC6A3
MP:0002805	abnormal conditioned taste aversion behavior	MGD	1	19	1	(1/19)	0.05179878867765175	TH
MP:0002810	microcytic anemia	MGD	1	21	1	(1/21)	0.05709584382921129	CP
MP:0002822	catalepsy	MGD	1	10	1	(1/10)	0.027598915365698917	TH
MP:0002833	increased heart weight	MGD	1	246	2	(2/246)	0.15049999888467075	PINK1, WDR45
MP:0002834	decreased heart weight	MGD	1	114	1	(1/114)	0.2738388638658441	PINK1
MP:0002874	decreased hemoglobin content	MGD	1	219	1	(1/219)	0.4601843348634631	FBXO7
MP:0002875	decreased erythrocyte cell number	MGD	1	249	1	(1/249)	0.5041979500661975	FBXO7
MP:0002906	increased susceptibility to pharmacologically induced seizures	MGD	1	127	2	(2/127)	0.04907100912553538	ATP1A3, PRRT2
MP:0002910	abnormal excitatory postsynaptic currents	MGD	1	132	1	(1/132)	0.3097453861388283	SLC6A3
MP:0002912	abnormal excitatory postsynaptic potential	MGD	1	120	1	(1/120)	0.2860065040145311	WDR45
MP:0002916	increased synaptic depression	MGD	1	20	1	(1/20)	0.05445095138553491	SYNJ1
MP:0002941	increased circulating alanine transaminase level	MGD	1	170	1	(1/170)	0.3799290412846107	ADAR
MP:0002942	decreased circulating alanine transaminase level	MGD	1	110	1	(1/110)	0.26561445179566745	FBXO7
MP:0002944	increased lactate dehydrogenase level	MGD	1	21	1	(1/21)	0.05709584382921129	ADAR
MP:0002945	abnormal inhibitory postsynaptic currents	MGD	1	93	2	(2/93)	0.027849451489771557	PRRT2, SLC6A3
MP:0002966	decreased circulating alkaline phosphatase level	MGD	1	73	2	(2/73)	0.01772208988795627	PRKRA, PRRT2
MP:0002968	increased circulating alkaline phosphatase level	MGD	1	280	2	(2/280)	0.1841309370857887	ADAR, VPS13A
MP:0002981	increased liver weight	MGD	1	166	1	(1/166)	0.3728838517624342	KMT2B
MP:0002989	small kidney	MGD	1	150	1	(1/150)	0.34391021677067346	PANK2
MP:0002992	abnormal sebaceous lipid secretion	MGD	1	13	1	(1/13)	0.035732037033303965	FA2H
MP:0003008	enhanced long term potentiation	MGD	1	70	1	(1/70)	0.17818356227359655	SLC6A3
MP:0003058	increased insulin secretion	MGD	1	59	1	(1/59)	0.15240278199730017	GNAO1
MP:0003059	decreased insulin secretion	MGD	1	144	1	(1/144)	0.3327102663320254	KMT2B
MP:0003077	abnormal cell cycle	MGD	1	177	1	(1/177)	0.39207194508806853	ATM
MP:0003084	abnormal skeletal muscle fiber morphology	MGD	1	107	1	(1/107)	0.2593863041133416	XK
MP:0003103	liver degeneration	MGD	1	46	1	(1/46)	0.12091153639352326	SLC30A10
MP:0003105	abnormal heart atrium morphology	MGD	1	49	2	(2/49)	0.008274686359072705	TH, VAC14
MP:0003111	abnormal cell nucleus morphology	MGD	1	68	1	(1/68)	0.17355401089501543	TOR1A
MP:0003120	abnormal tracheal cartilage morphology	MGD	1	36	1	(1/36)	0.09590995374689082	YY1
MP:0003122	maternal imprinting	MGD	1	26	1	(1/26)	0.07021193363169842	SGCE
MP:0003135	increased erythroid progenitor cell number	MGD	1	50	1	(1/50)	0.13072132706791328	FBXO7
MP:0003140	dilated heart atrium	MGD	1	65	1	(1/65)	0.16656172458069263	TH
MP:0003141	cardiac fibrosis	MGD	1	165	1	(1/165)	0.37111033324366305	SGCE
MP:0003172	abnormal lysosome physiology	MGD	1	32	2	(2/32)	0.0035970699997089914	ATP13A2, SLC6A3
MP:0003178	left pulmonary isomerism	MGD	1	34	1	(1/34)	0.09082666530599404	YY1
MP:0003186	abnormal redox activity	MGD	1	28	1	(1/28)	0.07540815710406312	PRKN
MP:0003202	abnormal neuron apoptosis	MGD	1	19	1	(1/19)	0.05179878867765175	ATM
MP:0003203	increased neuron apoptosis	MGD	1	179	3	(3/179)	0.013672663647148248	ATM, PINK1, PRKN
MP:0003204	decreased neuron apoptosis	MGD	1	56	1	(1/56)	0.14523518067047836	ATM
MP:0003207	decreased cellular sensitivity to gamma-irradiation	MGD	1	25	1	(1/25)	0.06760310067331343	ATM
MP:0003225	axonal dystrophy	MGD	1	19	1	(1/19)	0.05179878867765175	PLA2G6
MP:0003229	abnormal vitelline vasculature morphology	MGD	1	174	1	(1/174)	0.38689664877828656	MECR
MP:0003312	abnormal locomotor coordination	MGD	1	43	1	(1/43)	0.1134830774174016	PLA2G6
MP:0003329	amyloid beta deposits	MGD	1	57	1	(1/57)	0.1476309562726128	ATP7B
MP:0003331	increased hepatocellular carcinoma incidence	MGD	1	95	1	(1/95)	0.23395194176225864	ATM
MP:0003400	kinked neural tube	MGD	1	66	1	(1/66)	0.16889890426498655	KMT2B
MP:0003402	decreased liver weight	MGD	1	105	1	(1/105)	0.2552054792209927	PANK2
MP:0003462	abnormal response to novel odor	MGD	1	11	1	(1/11)	0.03031739757043539	SLC6A3
MP:0003463	abnormal single cell response	MGD	1	39	1	(1/39)	0.10348270332667053	SLC6A3
MP:0003484	abnormal channel response	MGD	1	37	1	(1/37)	0.09844114263275561	GNAO1
MP:0003492	abnormal involuntary movement	MGD	1	25	1	(1/25)	0.06760310067331343	TOR1A
MP:0003503	decreased activity of thyroid gland	MGD	1	23	1	(1/23)	0.062363895968762684	SLC30A10
MP:0003562	abnormal pancreatic beta cell physiology	MGD	1	64	1	(1/64)	0.16421810421226757	GNAO1
MP:0003632	abnormal nervous system morphology	MGD	1	115	3	(3/115)	0.004067894604569897	ATM, HTRA2, PLA2G6
MP:0003635	abnormal synaptic transmission	MGD	1	48	1	(1/48)	0.12582991689881784	PRKN
MP:0003638	abnormal response/metabolism to endogenous compounds	MGD	1	109	1	(1/109)	0.2635441271784922	SLC6A3
MP:0003643	spleen atrophy	MGD	1	28	1	(1/28)	0.07540815710406312	HTRA2
MP:0003644	thymus atrophy	MGD	1	71	2	(2/71)	0.016817080812591895	FBXO7, HTRA2
MP:0003651	abnormal axon extension	MGD	1	88	2	(2/88)	0.025140309681879552	NKX6-2, THAP1
MP:0003661	abnormal locus ceruleus morphology	MGD	1	13	1	(1/13)	0.035732037033303965	PRKN
MP:0003691	abnormal microglial cell physiology	MGD	1	46	1	(1/46)	0.12091153639352326	ATM
MP:0003702	abnormal chromosome morphology	MGD	1	52	1	(1/52)	0.13558591179279744	ATM
MP:0003717	pallor	MGD	1	252	3	(3/252)	0.033294451277386575	ADAR, MECR, YY1
MP:0003718	maternal effect	MGD	1	86	1	(1/86)	0.21431632640098264	ATP7B
MP:0003720	abnormal neural tube closure	MGD	1	137	1	(1/137)	0.3194067114237511	ADAR
MP:0003731	abnormal retinal outer nuclear layer morphology	MGD	1	64	1	(1/64)	0.16421810421226757	PANK2
MP:0003733	abnormal retinal inner nuclear layer morphology	MGD	1	57	1	(1/57)	0.1476309562726128	CP
MP:0003787	abnormal imprinting	MGD	1	24	1	(1/24)	0.06498709455882301	KMT2B
MP:0003795	abnormal bone structure	MGD	1	381	2	(2/381)	0.2882345528846313	ADAR, APTX
MP:0003809	abnormal hair shaft morphology	MGD	1	72	1	(1/72)	0.1827876958443283	FA2H
MP:0003830	abnormal testis development	MGD	1	24	1	(1/24)	0.06498709455882301	ATM
MP:0003858	enhanced coordination	MGD	1	38	1	(1/38)	0.10096538626968932	ATP1A3
MP:0003871	abnormal myelin sheath morphology	MGD	1	74	2	(2/74)	0.018182226292794493	FA2H, PLA2G6
MP:0003884	decreased macrophage cell number	MGD	1	85	1	(1/85)	0.2121043791217061	ATM
MP:0003887	increased hepatocyte apoptosis	MGD	1	80	1	(1/80)	0.2009527756627253	ADAR
MP:0003894	abnormal Purkinje cell innervation	MGD	1	14	1	(1/14)	0.03842823422312247	TOR1A
MP:0003918	decreased kidney weight	MGD	1	66	1	(1/66)	0.16889890426498655	PANK2
MP:0003921	abnormal heart left ventricle morphology	MGD	1	126	1	(1/126)	0.29797427234831686	SGCE
MP:0003953	abnormal hormone level	MGD	1	40	1	(1/40)	0.10599311242353782	GNAO1
MP:0003956	abnormal body size	MGD	1	10	1	(1/10)	0.027598915365698917	GNAO1
MP:0003964	abnormal noradrenaline level	MGD	1	19	2	(2/19)	0.001269190273195967	SLC6A3, TH
MP:0003982	increased cholesterol level	MGD	1	45	1	(1/45)	0.11844218677665119	PLA2G6
MP:0003983	decreased cholesterol level	MGD	1	34	1	(1/34)	0.09082666530599404	FA2H
MP:0003984	embryonic growth retardation	MGD	1	737	6	(6/737)	0.016273163660755124	ADAR, ATM, KMT2B, MECR, SLC2A1, THAP1
MP:0003990	decreased neurotransmitter release	MGD	1	29	1	(1/29)	0.07799558600341905	SLC6A3
MP:0003998	decreased thermal nociceptive threshold	MGD	1	55	1	(1/55)	0.14283280624852934	GNAO1
MP:0004000	impaired passive avoidance behavior	MGD	1	38	2	(2/38)	0.0050441280662083645	ATP1A3, SLC2A1
MP:0004022	abnormal cone electrophysiology	MGD	1	113	1	(1/113)	0.2717912630984908	GNAO1
MP:0004028	chromosome breakage	MGD	1	38	1	(1/38)	0.10096538626968932	ATM
MP:0004029	spontaneous chromosome breakage	MGD	1	33	1	(1/33)	0.08827452816616133	ATM
MP:0004045	abnormal cell cycle checkpoint function	MGD	1	63	1	(1/63)	0.1618680257739934	ATM
MP:0004077	abnormal striatum morphology	MGD	1	60	1	(1/60)	0.15477886749293446	SLC6A3
MP:0004085	abnormal heartbeat	MGD	1	13	1	(1/13)	0.035732037033303965	MECR
MP:0004086	absent heartbeat	MGD	1	25	1	(1/25)	0.06760310067331343	MECR
MP:0004101	abnormal brain interneuron morphology	MGD	1	49	2	(2/49)	0.008274686359072705	ATM, NKX6-2
MP:0004143	muscle hypertonia	MGD	1	21	1	(1/21)	0.05709584382921129	SLC6A3
MP:0004151	decreased circulating iron level	MGD	1	52	2	(2/52)	0.009280604984956493	CP, FBXO7
MP:0004163	abnormal adenohypophysis morphology	MGD	1	32	1	(1/32)	0.08571537060754153	SLC6A3
MP:0004191	neuronal intranuclear inclusions	MGD	1	17	1	(1/17)	0.046472574115605125	SLC6A3
MP:0004215	abnormal myocardial fiber physiology	MGD	1	113	1	(1/113)	0.2717912630984908	GNAO1
MP:0004227	increased cellular sensitivity to ionizing radiation	MGD	1	35	1	(1/35)	0.09337180089385022	ATM
MP:0004228	decreased cellular sensitivity to ionizing radiation	MGD	1	13	1	(1/13)	0.035732037033303965	ATM
MP:0004229	abnormal embryonic erythropoiesis	MGD	1	33	1	(1/33)	0.08827452816616133	ADAR
MP:0004250	tau protein deposits	MGD	1	15	1	(1/15)	0.04111704291888019	PRKN
MP:0004255	abnormal spongiotrophoblast layer morphology	MGD	1	42	1	(1/42)	0.11099328097134564	MECR
MP:0004258	abnormal placenta size	MGD	1	31	1	(1/31)	0.08314917371354669	ADAR
MP:0004263	abnormal limb posture	MGD	1	44	1	(1/44)	0.11596603989382614	SLC6A3
MP:0004381	abnormal hair follicle melanocyte morphology	MGD	1	29	1	(1/29)	0.07799558600341905	YY1
MP:0004384	small interparietal bone	MGD	1	20	1	(1/20)	0.05445095138553491	PRKRA
MP:0004471	short nasal bone	MGD	1	45	1	(1/45)	0.11844218677665119	PRKRA
MP:0004686	decreased length of long bones	MGD	1	127	1	(1/127)	0.29994969507230707	SLC6A3
MP:0004696	abnormal thyroid follicle morphology	MGD	1	25	1	(1/25)	0.06760310067331343	SLC30A10
MP:0004697	abnormal thyroid follicular cell morphology	MGD	1	11	1	(1/11)	0.03031739757043539	SLC30A10
MP:0004701	decreased circulating insulin-like growth factor I level	MGD	1	67	1	(1/67)	0.1712296606050363	SPR
MP:0004753	abnormal miniature excitatory postsynaptic currents	MGD	1	137	2	(2/137)	0.05614712439188568	PRRT2, SLC6A3
MP:0004768	abnormal axonal transport	MGD	1	32	2	(2/32)	0.0035970699997089914	PRKN, SLC6A3
MP:0004792	abnormal synaptic vesicle number	MGD	1	57	1	(1/57)	0.1476309562726128	SLC6A3
MP:0004805	absent oocytes	MGD	1	37	1	(1/37)	0.09844114263275561	ATM
MP:0004808	abnormal hematopoietic stem cell morphology	MGD	1	50	1	(1/50)	0.13072132706791328	ADAR
MP:0004811	abnormal neuron physiology	MGD	1	169	4	(4/169)	0.0012603743527257417	ATP1A3, PINK1, SLC6A3, TOR1A
MP:0004816	abnormal class switch recombination	MGD	1	97	1	(1/97)	0.23824965865556547	ATM
MP:0004852	decreased testis weight	MGD	1	305	1	(1/305)	0.5771460587847568	FBXO7
MP:0004859	abnormal synaptic plasticity	MGD	1	31	1	(1/31)	0.08314917371354669	PRRT2
MP:0004880	lung cysts	MGD	1	11	1	(1/11)	0.03031739757043539	YY1
MP:0004931	enlarged epididymis	MGD	1	38	1	(1/38)	0.10096538626968932	XK
MP:0004952	increased spleen weight	MGD	1	185	1	(1/185)	0.4056643395647431	FBXO7
MP:0004953	decreased spleen weight	MGD	1	106	1	(1/106)	0.25729877467006235	PANK2
MP:0004977	increased B-1 B cell number	MGD	1	41	1	(1/41)	0.10849663213111738	ATM
MP:0004994	abnormal brain wave pattern	MGD	1	82	1	(1/82)	0.20543185664216668	CSTB
MP:0004996	abnormal CNS synapse formation	MGD	1	15	1	(1/15)	0.04111704291888019	TOR1A
MP:0005011	increased eosinophil cell number	MGD	1	102	1	(1/102)	0.2488908406274083	ATP7B
MP:0005013	increased lymphocyte cell number	MGD	1	141	1	(1/141)	0.3270402426982806	SYNJ1
MP:0005014	increased B cell number	MGD	1	178	1	(1/178)	0.3937875113340106	ATM
MP:0005016	decreased lymphocyte cell number	MGD	1	226	3	(3/226)	0.025214837967612314	ATM, CSTB, HTRA2
MP:0005017	decreased B cell number	MGD	1	353	1	(1/353)	0.6312170547404722	ATM
MP:0005018	decreased T cell number	MGD	1	289	2	(2/289)	0.1932193295850116	ATM, FBXO7
MP:0005033	abnormal trophoblast giant cell morphology	MGD	1	54	1	(1/54)	0.14042381520319303	MECR
MP:0005059	lysosomal protein accumulation	MGD	1	17	1	(1/17)	0.046472574115605125	ATP13A2
MP:0005072	abnormal hair follicle melanin granule morphology	MGD	1	12	1	(1/12)	0.03302843146226542	YY1
MP:0005090	increased double-negative T cell number	MGD	1	114	2	(2/114)	0.040412376387573744	ATM, FBXO7
MP:0005091	increased double-positive T cell number	MGD	1	55	1	(1/55)	0.14283280624852934	ATM
MP:0005092	decreased double-positive T cell number	MGD	1	203	3	(3/203)	0.01907483517078198	ATM, HTRA2, PLA2G6
MP:0005098	abnormal optic choroid morphology	MGD	1	14	1	(1/14)	0.03842823422312247	CP
MP:0005103	abnormal retinal pigmentation	MGD	1	58	1	(1/58)	0.15002015081159537	CP
MP:0005105	abnormal middle ear ossicle morphology	MGD	1	42	1	(1/42)	0.11099328097134564	PRKRA
MP:0005112	abnormal spinal cord ventral horn morphology	MGD	1	19	1	(1/19)	0.05179878867765175	PLA2G6
MP:0005121	decreased circulating prolactin level	MGD	1	21	1	(1/21)	0.05709584382921129	SLC30A10
MP:0005122	increased circulating thyroid-stimulating hormone level	MGD	1	24	1	(1/24)	0.06498709455882301	SLC30A10
MP:0005140	decreased cardiac muscle contractility	MGD	1	208	1	(1/208)	0.4431049168646234	SGCE
MP:0005159	azoospermia	MGD	1	214	2	(2/214)	0.12022578425359207	ATM, PANK2
MP:0005164	abnormal response to injury	MGD	1	67	1	(1/67)	0.1712296606050363	CP
MP:0005168	abnormal female meiosis	MGD	1	68	1	(1/68)	0.17355401089501543	ATM
MP:0005169	abnormal male meiosis	MGD	1	79	1	(1/79)	0.1987039655075491	DCAF17
MP:0005178	increased circulating cholesterol level	MGD	1	270	2	(2/270)	0.1741143201437733	KMT2B, PRKRA
MP:0005181	decreased circulating estradiol level	MGD	1	34	1	(1/34)	0.09082666530599404	KMT2B
MP:0005191	head tilt	MGD	1	51	1	(1/51)	0.13315696358495432	FTL
MP:0005201	abnormal retinal pigment epithelium morphology	MGD	1	114	1	(1/114)	0.2738388638658441	CP
MP:0005202	lethargy	MGD	1	142	1	(1/142)	0.3289354768914253	HTRA2
MP:0005239	abnormal Bruch membrane morphology	MGD	1	18	1	(1/18)	0.04913933613004895	CP
MP:0005253	abnormal eye physiology	MGD	1	92	2	(2/92)	0.02729853592454338	CSTB, TH
MP:0005277	abnormal brainstem morphology	MGD	1	48	1	(1/48)	0.12582991689881784	PLA2G6
MP:0005280	abnormal fatty acid level	MGD	1	24	1	(1/24)	0.06498709455882301	PANK2
MP:0005287	narrow eye opening	MGD	1	42	1	(1/42)	0.11099328097134564	TOR1A
MP:0005291	abnormal glucose tolerance	MGD	1	25	1	(1/25)	0.06760310067331343	GNAO1
MP:0005292	improved glucose tolerance	MGD	1	311	1	(1/311)	0.5843078490519131	GNAO1
MP:0005293	impaired glucose tolerance	MGD	1	397	4	(4/397)	0.024653932359618193	ATM, GCH1, HPCA, KMT2B
MP:0005312	pericardial effusion	MGD	1	102	1	(1/102)	0.2488908406274083	KMT2B
MP:0005319	abnormal enzyme/coenzyme level	MGD	1	85	1	(1/85)	0.2121043791217061	SPR
MP:0005330	cardiomyopathy	MGD	1	76	1	(1/76)	0.19192025572090532	SGCE
MP:0005331	insulin resistance	MGD	1	217	2	(2/217)	0.12299355219327865	ATM, KMT2B
MP:0005333	decreased heart rate	MGD	1	177	2	(2/177)	0.08757461722737526	GCH1, TH
MP:0005343	increased circulating aspartate transaminase level	MGD	1	116	1	(1/116)	0.27791715260323424	ADAR
MP:0005344	increased circulating bilirubin level	MGD	1	94	1	(1/94)	0.23179418147202768	FBXO7
MP:0005361	small pituitary gland	MGD	1	22	1	(1/22)	0.0597334855327214	SLC6A3
MP:0005402	abnormal action potential	MGD	1	124	3	(3/124)	0.005020524192962223	ATP1A3, HTRA2, SLC6A3
MP:0005403	abnormal nerve conduction	MGD	1	40	1	(1/40)	0.10599311242353782	NKX6-2
MP:0005406	abnormal heart size	MGD	1	18	1	(1/18)	0.04913933613004895	MECR
MP:0005407	hyperalgesia	MGD	1	17	1	(1/17)	0.046472574115605125	GNAO1
MP:0005408	hypopigmentation	MGD	1	43	1	(1/43)	0.1134830774174016	ATP7B
MP:0005424	jerky movement	MGD	1	26	1	(1/26)	0.07021193363169842	PRRT2
MP:0005425	increased macrophage cell number	MGD	1	134	1	(1/134)	0.3136259384764445	ATM
MP:0005478	decreased circulating thyroxine level	MGD	1	43	1	(1/43)	0.1134830774174016	SLC30A10
MP:0005498	hyporesponsive to tactile stimuli	MGD	1	53	1	(1/53)	0.13800818968386763	TH
MP:0005505	thrombocytosis	MGD	1	98	1	(1/98)	0.24038964725356637	FBXO7
MP:0005548	retinal pigment epithelium atrophy	MGD	1	19	1	(1/19)	0.05179878867765175	CP
MP:0005551	abnormal eye electrophysiology	MGD	1	148	2	(2/148)	0.06431672852382402	GNAO1, TH
MP:0005553	increased circulating creatinine level	MGD	1	149	1	(1/149)	0.34205643686778764	GNAO1
MP:0005559	increased circulating glucose level	MGD	1	237	1	(1/237)	0.4870314673310937	KMT2B
MP:0005560	decreased circulating glucose level	MGD	1	417	1	(1/417)	0.6928921038585804	GNAO1
MP:0005561	increased mean corpuscular hemoglobin	MGD	1	125	1	(1/125)	0.2959933871122793	FBXO7
MP:0005565	increased blood urea nitrogen level	MGD	1	238	2	(2/238)	0.1427865295053749	GNAO1, PRKRA
MP:0005578	teratozoospermia	MGD	1	118	2	(2/118)	0.04300867904036928	DCAF17, FBXO7
MP:0005584	abnormal enzyme/coenzyme activity	MGD	1	220	2	(2/220)	0.12577714244181357	ADCY5, ATP1A3
MP:0005621	abnormal cell physiology	MGD	1	353	3	(3/353)	0.07569406382404044	ADAR, KMT2B, PINK1
MP:0005633	increased circulating sodium level	MGD	1	90	1	(1/90)	0.22310341943293543	SLC6A3
MP:0005637	abnormal iron homeostasis	MGD	1	31	1	(1/31)	0.08314917371354669	CP
MP:0005641	increased mean corpuscular hemoglobin concentration	MGD	1	44	2	(2/44)	0.006715690931148843	FBXO7, XK
MP:0005642	decreased mean corpuscular hemoglobin concentration	MGD	1	66	1	(1/66)	0.16889890426498655	XK
MP:0005646	abnormal pituitary gland physiology	MGD	1	13	1	(1/13)	0.035732037033303965	SLC6A3
MP:0005668	decreased circulating leptin level	MGD	1	123	1	(1/123)	0.2920151698806731	ATM
MP:0006007	abnormal basal ganglion morphology	MGD	1	21	1	(1/21)	0.05709584382921129	HTRA2
MP:0006033	abnormal external auditory canal morphology	MGD	1	15	1	(1/15)	0.04111704291888019	PRKRA
MP:0006042	increased apoptosis	MGD	1	225	2	(2/225)	0.13045041809595687	HTRA2, KMT2B
MP:0006254	thin cerebral cortex	MGD	1	147	2	(2/147)	0.06355810825860032	ATM, PRRT2
MP:0006325	impaired hearing	MGD	1	129	1	(1/129)	0.3038842119727043	PRKRA
MP:0006379	abnormal spermatocyte morphology	MGD	1	73	1	(1/73)	0.1850802737048335	ATM
MP:0006380	abnormal spermatid morphology	MGD	1	162	1	(1/162)	0.3657602341829457	ATM
MP:0006382	abnormal lung epithelium morphology	MGD	1	41	1	(1/41)	0.10849663213111738	YY1
MP:0008000	increased ovary tumor incidence	MGD	1	48	1	(1/48)	0.12582991689881784	ATM
MP:0008025	brain vacuoles	MGD	1	43	2	(2/43)	0.0064218302370059235	PRKN, WDR45
MP:0008026	abnormal brain white matter morphology	MGD	1	56	2	(2/56)	0.010702213041323754	PLA2G6, TOR1A
MP:0008040	decreased NK T cell number	MGD	1	68	1	(1/68)	0.17355401089501543	FBXO7
MP:0008044	increased NK cell number	MGD	1	63	1	(1/63)	0.1618680257739934	FBXO7
MP:0008049	increased memory T cell number	MGD	1	43	1	(1/43)	0.1134830774174016	FBXO7
MP:0008058	abnormal DNA repair	MGD	1	69	2	(2/69)	0.015932629677932235	APTX, ATM
MP:0008075	decreased CD4-positive, alpha beta T cell number	MGD	1	269	2	(2/269)	0.17311784049207757	ATM, FBXO7
MP:0008076	abnormal CD4-positive T cell differentiation	MGD	1	61	1	(1/61)	0.157148424915158	ATM
MP:0008079	decreased CD8-positive, alpha-beta T cell number	MGD	1	265	2	(2/265)	0.16914198657360652	ATM, FBXO7
MP:0008080	abnormal CD8-positive, alpha-beta T cell differentiation	MGD	1	45	1	(1/45)	0.11844218677665119	ATM
MP:0008082	increased single-positive T cell number	MGD	1	62	1	(1/62)	0.15951147183420245	ATM
MP:0008083	decreased single-positive T cell number	MGD	1	97	2	(2/97)	0.030097697670692824	ATM, HTRA2
MP:0008114	abnormal Kupffer cell morphology	MGD	1	22	1	(1/22)	0.0597334855327214	CP
MP:0008124	decreased plasmacytoid dendritic cell number	MGD	1	17	1	(1/17)	0.046472574115605125	VPS13A
MP:0008143	abnormal dendrite morphology	MGD	1	113	1	(1/113)	0.2717912630984908	SLC6A3
MP:0008167	increased B-1a cell number	MGD	1	21	1	(1/21)	0.05709584382921129	ATM
MP:0008186	increased pro-B cell number	MGD	1	42	1	(1/42)	0.11099328097134564	FBXO7
MP:0008208	decreased pro-B cell number	MGD	1	64	1	(1/64)	0.16421810421226757	HTRA2
MP:0008209	decreased pre-B cell number	MGD	1	104	2	(2/104)	0.03419947460738339	ATM, HTRA2
MP:0008215	decreased immature B cell number	MGD	1	92	1	(1/92)	0.2274607768991831	ATM
MP:0008235	increased susceptibility to neuronal excitotoxicity	MGD	1	30	2	(2/30)	0.0031659430897821514	HPCA, HTRA2
MP:0008260	abnormal autophagy	MGD	1	76	2	(2/76)	0.019117609223406464	PRKN, SLC6A3
MP:0008261	arrest of male meiosis	MGD	1	145	1	(1/145)	0.33458984983061124	ATM
MP:0008263	abnormal hippocampus CA1 region morphology	MGD	1	35	1	(1/35)	0.09337180089385022	CHMP2B
MP:0008273	abnormal intramembranous bone ossification	MGD	1	20	1	(1/20)	0.05445095138553491	PRKRA
MP:0008279	arrest of spermiogenesis	MGD	1	19	1	(1/19)	0.05179878867765175	FBXO7
MP:0008329	decreased somatotroph cell number	MGD	1	14	1	(1/14)	0.03842823422312247	SLC6A3
MP:0008332	decreased lactotroph cell number	MGD	1	10	1	(1/10)	0.027598915365698917	SLC6A3
MP:0008406	increased cellular sensitivity to hydrogen peroxide	MGD	1	26	1	(1/26)	0.07021193363169842	CP
MP:0008415	abnormal neurite morphology	MGD	1	71	1	(1/71)	0.1804887977230396	PINK1
MP:0008428	abnormal spatial working memory	MGD	1	95	1	(1/95)	0.23395194176225864	WDR45
MP:0008450	retinal photoreceptor degeneration	MGD	1	111	1	(1/111)	0.26767907239787225	CP
MP:0008456	abnormal retinal rod cell outer segment morphology	MGD	1	36	1	(1/36)	0.09590995374689082	PANK2
MP:0008469	abnormal protein level	MGD	1	22	1	(1/22)	0.0597334855327214	CP
MP:0008489	slow postnatal weight gain	MGD	1	232	2	(2/232)	0.1370609446147863	SLC30A10, SLC6A3
MP:0008496	decreased IgG2a level	MGD	1	92	1	(1/92)	0.2274607768991831	ATM
MP:0008497	decreased IgG2b level	MGD	1	78	1	(1/78)	0.19644895330939405	ATM
MP:0008498	decreased IgG3 level	MGD	1	100	1	(1/100)	0.2446519644229731	ATM
MP:0008503	abnormal spinal cord grey matter morphology	MGD	1	10	1	(1/10)	0.027598915365698917	PLA2G6
MP:0008535	enlarged lateral ventricles	MGD	1	110	1	(1/110)	0.26561445179566745	VAC14
MP:0008540	abnormal cerebral hemisphere morphology	MGD	1	43	1	(1/43)	0.1134830774174016	ATP7B
MP:0008544	impaired olfaction	MGD	1	30	1	(1/30)	0.08057591851768242	SLC6A3
MP:0008571	abnormal synaptic bouton morphology	MGD	1	33	2	(2/33)	0.0038223287317127844	PLA2G6, SLC6A3
MP:0008572	abnormal Purkinje cell dendrite morphology	MGD	1	85	2	(2/85)	0.023570153079661645	ATM, TOR1A
MP:0008573	increased circulating interferon-alpha level	MGD	1	10	1	(1/10)	0.027598915365698917	ADAR
MP:0008657	increased interleukin-1 beta secretion	MGD	1	63	2	(2/63)	0.013405127567171203	PINK1, SLC6A3
MP:0008658	decreased interleukin-1 beta secretion	MGD	1	50	1	(1/50)	0.13072132706791328	ATM
MP:0008660	increased interleukin-10 secretion	MGD	1	51	1	(1/51)	0.13315696358495432	PINK1
MP:0008663	increased interleukin-12 secretion	MGD	1	35	1	(1/35)	0.09337180089385022	PINK1
MP:0008722	abnormal chemokine secretion	MGD	1	67	1	(1/67)	0.1712296606050363	SLC6A3
MP:0008743	decreased liver iron level	MGD	1	15	1	(1/15)	0.04111704291888019	FTL
MP:0008751	abnormal interleukin level	MGD	1	68	1	(1/68)	0.17355401089501543	HTRA2
MP:0008752	abnormal tumor necrosis factor level	MGD	1	61	1	(1/61)	0.157148424915158	HTRA2
MP:0008788	abnormal fetal cardiomyocyte morphology	MGD	1	38	1	(1/38)	0.10096538626968932	TH
MP:0008807	increased liver iron level	MGD	1	36	1	(1/36)	0.09590995374689082	CP
MP:0008809	increased spleen iron level	MGD	1	20	1	(1/20)	0.05445095138553491	CP
MP:0008810	increased circulating iron level	MGD	1	55	2	(2/55)	0.010338298755046814	FTL, SLC30A10
MP:0008840	abnormal spike wave discharge	MGD	1	27	2	(2/27)	0.0025682777875665848	ATP1A3, GNAO1
MP:0008842	lipofuscinosis	MGD	1	22	1	(1/22)	0.0597334855327214	ATP13A2
MP:0008844	decreased subcutaneous adipose tissue amount	MGD	1	112	1	(1/112)	0.2697380043805593	ATM
MP:0008852	retinal neovascularization	MGD	1	23	1	(1/23)	0.062363895968762684	CP
MP:0008866	chromosomal instability	MGD	1	73	1	(1/73)	0.1850802737048335	ATM
MP:0008869	anovulation	MGD	1	25	1	(1/25)	0.06760310067331343	KMT2B
MP:0008871	abnormal ovarian follicle number	MGD	1	25	1	(1/25)	0.06760310067331343	KMT2B
MP:0008872	abnormal physiological response to xenobiotic	MGD	1	91	1	(1/91)	0.22528510036685034	SLC6A3
MP:0008873	increased physiological sensitivity to xenobiotic	MGD	1	149	1	(1/149)	0.34205643686778764	SLC6A3
MP:0008874	decreased physiological sensitivity to xenobiotic	MGD	1	201	1	(1/201)	0.4319616446727699	SLC6A3
MP:0008875	abnormal xenobiotic pharmacokinetics	MGD	1	33	1	(1/33)	0.08827452816616133	ATP1A3
MP:0008877	abnormal DNA methylation	MGD	1	56	1	(1/56)	0.14523518067047836	KMT2B
MP:0008892	abnormal sperm flagellum morphology	MGD	1	70	1	(1/70)	0.17818356227359655	DCAF17
MP:0008898	abnormal acrosome morphology	MGD	1	44	1	(1/44)	0.11596603989382614	DCAF17
MP:0008911	induced hyperactivity	MGD	1	32	2	(2/32)	0.0035970699997089914	PRRT2, SLC6A3
MP:0008916	abnormal astrocyte physiology	MGD	1	33	2	(2/33)	0.0038223287317127844	CP, PLA2G6
MP:0008918	microgliosis	MGD	1	82	2	(2/82)	0.022042451791507288	ATP1A3, SLC6A3
MP:0008935	decreased mean platelet volume	MGD	1	38	1	(1/38)	0.10096538626968932	PINK1
MP:0008944	decreased sensitivity to induced cell death	MGD	1	50	1	(1/50)	0.13072132706791328	ATM
MP:0008947	increased neuron number	MGD	1	31	1	(1/31)	0.08314917371354669	SLC6A3
MP:0008948	decreased neuron number	MGD	1	112	3	(3/112)	0.003777163395745408	SLC6A3, TH, TOR1A
MP:0009009	absent estrous cycle	MGD	1	33	1	(1/33)	0.08827452816616133	ATM
MP:0009114	decreased pancreatic beta cell mass	MGD	1	47	1	(1/47)	0.12337410702382867	GNAO1
MP:0009142	decreased prepulse inhibition	MGD	1	231	1	(1/231)	0.4782311400587246	ATP1A3
MP:0009171	enlarged pancreatic islets	MGD	1	28	1	(1/28)	0.07540815710406312	KMT2B
MP:0009230	abnormal sperm head morphology	MGD	1	74	1	(1/74)	0.18736654832691624	DCAF17
MP:0009231	detached acrosome	MGD	1	19	1	(1/19)	0.05179878867765175	DCAF17
MP:0009232	abnormal sperm nucleus morphology	MGD	1	32	1	(1/32)	0.08571537060754153	DCAF17
MP:0009288	increased epididymal fat pad weight	MGD	1	36	1	(1/36)	0.09590995374689082	KMT2B
MP:0009289	decreased epididymal fat pad weight	MGD	1	71	1	(1/71)	0.1804887977230396	KMT2B
MP:0009339	decreased splenocyte number	MGD	1	37	1	(1/37)	0.09844114263275561	ATM
MP:0009355	increased liver triglyceride level	MGD	1	126	2	(2/126)	0.04838273260759424	KMT2B, PANK2
MP:0009358	environmentally induced seizures	MGD	1	33	1	(1/33)	0.08827452816616133	ATP1A3
MP:0009376	abnormal manchette morphology	MGD	1	14	1	(1/14)	0.03842823422312247	DCAF17
MP:0009403	increased variability of skeletal muscle fiber size	MGD	1	60	1	(1/60)	0.15477886749293446	XK
MP:0009404	centrally nucleated skeletal muscle fibers	MGD	1	99	1	(1/99)	0.2425237438786899	XK
MP:0009417	skeletal muscle atrophy	MGD	1	35	1	(1/35)	0.09337180089385022	PLA2G6
MP:0009435	abnormal miniature inhibitory postsynaptic currents	MGD	1	56	2	(2/56)	0.010702213041323754	ATP1A3, SLC6A3
MP:0009454	impaired contextual conditioning behavior	MGD	1	93	2	(2/93)	0.027849451489771557	ATP1A3, WDR45
MP:0009538	abnormal synapse morphology	MGD	1	82	2	(2/82)	0.022042451791507288	CHMP2B, SLC6A3
MP:0009542	decreased thymocyte apoptosis	MGD	1	29	1	(1/29)	0.07799558600341905	ATM
MP:0009546	absent gastric milk in neonates	MGD	1	127	1	(1/127)	0.29994969507230707	TOR1A
MP:0009648	abnormal superovulation	MGD	1	16	1	(1/16)	0.043798482955460294	KMT2B
MP:0009703	decreased birth body size	MGD	1	182	2	(2/182)	0.09180956546690468	TH, YY1
MP:0009712	impaired conditioned place preference behavior	MGD	1	27	1	(1/27)	0.07281361270262665	SLC6A3
MP:0009713	enhanced conditioned place preference behavior	MGD	1	11	1	(1/11)	0.03031739757043539	ATP1A3
MP:0009745	abnormal behavioral response to xenobiotic	MGD	1	24	1	(1/24)	0.06498709455882301	SLC6A3
MP:0009747	impaired behavioral response to xenobiotic	MGD	1	46	2	(2/46)	0.00732145401740552	ADCY5, PRKN
MP:0009748	abnormal behavioral response to addictive substance	MGD	1	16	1	(1/16)	0.043798482955460294	SLC6A3
MP:0009749	enhanced behavioral response to addictive substance	MGD	1	12	1	(1/12)	0.03302843146226542	ATP1A3
MP:0009750	impaired behavioral response to addictive substance	MGD	1	20	1	(1/20)	0.05445095138553491	TH
MP:0009754	enhanced behavioral response to cocaine	MGD	1	25	1	(1/25)	0.06760310067331343	SLC6A3
MP:0009758	impaired behavioral response to cocaine	MGD	1	20	1	(1/20)	0.05445095138553491	SLC6A3
MP:0009763	increased sensitivity to induced morbidity/mortality	MGD	1	253	2	(2/253)	0.1573182687566945	PRKN, TOR1A
MP:0009766	increased sensitivity to xenobiotic induced morbidity/mortality	MGD	1	157	1	(1/157)	0.3567441192542401	ATP1A3
MP:0009783	abnormal melanoblast morphology	MGD	1	25	1	(1/25)	0.06760310067331343	YY1
MP:0009788	increased susceptibility to bacterial infection induced morbidity/mortality	MGD	1	93	1	(1/93)	0.22963046521885078	FBXO7
MP:0009794	sebaceous gland hyperplasia	MGD	1	10	1	(1/10)	0.027598915365698917	FA2H
MP:0009808	decreased oligodendrocyte number	MGD	1	27	1	(1/27)	0.07281361270262665	TUBB4A
MP:0009828	increased tumor latency	MGD	1	39	1	(1/39)	0.10348270332667053	ATM
MP:0009831	abnormal sperm midpiece morphology	MGD	1	38	1	(1/38)	0.10096538626968932	DCAF17
MP:0009832	abnormal sperm mitochondrial sheath morphology	MGD	1	31	1	(1/31)	0.08314917371354669	VPS13A
MP:0009936	abnormal dendritic spine morphology	MGD	1	84	1	(1/84)	0.2098863294035641	CHMP2B
MP:0009937	abnormal neuron differentiation	MGD	1	197	1	(1/197)	0.42549625878106867	SLC6A3
MP:0009938	abnormal hippocampus granule cell morphology	MGD	1	17	1	(1/17)	0.046472574115605125	ATP1A3
MP:0009940	abnormal hippocampus pyramidal cell morphology	MGD	1	49	1	(1/49)	0.12827898420172923	ATP1A3
MP:0009948	abnormal olfactory bulb glomerular layer morphology	MGD	1	14	1	(1/14)	0.03842823422312247	PINK1
MP:0010017	visceral vascular congestion	MGD	1	12	1	(1/12)	0.03302843146226542	TH
MP:0010019	liver vascular congestion	MGD	1	32	1	(1/32)	0.08571537060754153	TH
MP:0010024	increased total body fat amount	MGD	1	256	1	(1/256)	0.513950391151231	KMT2B
MP:0010025	decreased total body fat amount	MGD	1	529	2	(2/529)	0.4374365609005896	CP, HTRA2
MP:0010035	increased erythrocyte clearance	MGD	1	10	1	(1/10)	0.027598915365698917	FBXO7
MP:0010047	axonal spheroids	MGD	1	21	2	(2/21)	0.001553102511998151	PLA2G6, WDR45
MP:0010052	increased grip strength	MGD	1	171	1	(1/171)	0.38167818362231265	PRKRA
MP:0010053	decreased grip strength	MGD	1	460	5	(5/460)	0.008995582674093516	GNAO1, HTRA2, PLA2G6, TOR1A, TUBB4A
MP:0010067	increased red blood cell distribution width	MGD	1	88	1	(1/88)	0.2187219793903249	FBXO7
MP:0010068	decreased red blood cell distribution width	MGD	1	43	2	(2/43)	0.0064218302370059235	SYNJ1, VPS13A
MP:0010070	decreased serotonin level	MGD	1	31	1	(1/31)	0.08314917371354669	SPR
MP:0010072	increased pruritus	MGD	1	15	1	(1/15)	0.04111704291888019	TH
MP:0010088	decreased circulating fructosamine level	MGD	1	57	1	(1/57)	0.1476309562726128	FBXO7
MP:0010097	abnormal retinal blood vessel morphology	MGD	1	111	1	(1/111)	0.26767907239787225	THAP1
MP:0010124	decreased bone mineral content	MGD	1	408	5	(5/408)	0.005486565908539495	ADAR, APTX, GNAO1, PRKRA, VPS13A
MP:0010149	abnormal synaptic dopamine release	MGD	1	17	1	(1/17)	0.046472574115605125	SLC6A3
MP:0010177	acanthocytosis	MGD	1	12	1	(1/12)	0.03302843146226542	VPS13A
MP:0010249	lactation failure	MGD	1	24	1	(1/24)	0.06498709455882301	SLC6A3
MP:0010268	decreased lymphoma incidence	MGD	1	20	1	(1/20)	0.05445095138553491	ATM
MP:0010359	increased liver free fatty acids level	MGD	1	11	1	(1/11)	0.03031739757043539	KMT2B
MP:0010379	decreased respiratory quotient	MGD	1	92	1	(1/92)	0.2274607768991831	GNAO1
MP:0010383	increased adenoma incidence	MGD	1	38	1	(1/38)	0.10096538626968932	ATM
MP:0010398	decreased liver glycogen level	MGD	1	67	1	(1/67)	0.1712296606050363	SLC30A10
MP:0010632	cardiac muscle necrosis	MGD	1	16	1	(1/16)	0.043798482955460294	SGCE
MP:0010767	abnormal female meiosis I arrest	MGD	1	10	1	(1/10)	0.027598915365698917	KMT2B
MP:0010769	abnormal survival	MGD	1	52	1	(1/52)	0.13558591179279744	GNAO1
MP:0010838	increased CD8-positive, alpha-beta memory T cell number	MGD	1	17	1	(1/17)	0.046472574115605125	ATM
MP:0010841	increased central memory CD4-positive, alpha-beta T cell number	MGD	1	24	1	(1/24)	0.06498709455882301	ATM
MP:0010844	increased effector memory CD4-positive, alpha-beta T cell number	MGD	1	60	2	(2/60)	0.012213737754871253	ATM, FBXO7
MP:0010847	increased central memory CD8 positive, alpha-beta T cell number	MGD	1	33	1	(1/33)	0.08827452816616133	ATM
MP:0010850	increased effector memory CD8-positive, alpha-beta T cell number	MGD	1	51	1	(1/51)	0.13315696358495432	FBXO7
MP:0010954	abnormal cellular respiration	MGD	1	68	2	(2/68)	0.015498191176433921	PINK1, PRKN
MP:0010956	abnormal mitochondrial ATP synthesis coupled electron transport	MGD	1	53	2	(2/53)	0.009627461457163205	PINK1, PRKN
MP:0011014	decreased core body temperature	MGD	1	28	1	(1/28)	0.07540815710406312	PRKN
MP:0011024	abnormal branching involved in lung morphogenesis	MGD	1	27	1	(1/27)	0.07281361270262665	YY1
MP:0011083	lethality at weaning, complete penetrance	MGD	1	67	2	(2/67)	0.015068985821689487	SLC6A3, YY1
MP:0011086	postnatal lethality, incomplete penetrance	MGD	1	865	3	(3/865)	0.43750788930554574	ATP7B, GNAO1, TOR1A
MP:0011087	neonatal lethality, complete penetrance	MGD	1	728	6	(6/728)	0.015401478185872916	ATM, ATP1A3, GNAO1, TH, TOR1A, YY1
MP:0011088	neonatal lethality, incomplete penetrance	MGD	1	424	3	(3/424)	0.11483434262270571	GNAO1, SYNJ1, YY1
MP:0011089	perinatal lethality, complete penetrance	MGD	1	345	3	(3/345)	0.07173312978076093	KMT2B, SYNJ1, TOR1A
MP:0011090	perinatal lethality, incomplete penetrance	MGD	1	345	1	(1/345)	0.6227012332655276	TH
MP:0011091	prenatal lethality, complete penetrance	MGD	1	423	3	(3/423)	0.11423697519941979	FTL, MECR, TH
MP:0011092	embryonic lethality, complete penetrance	MGD	1	525	6	(6/525)	0.0032951694211056947	ATM, KMT2B, MECR, PANK2, THAP1, YY1
MP:0011094	embryonic lethality before implantation, complete penetrance	MGD	1	165	1	(1/165)	0.37111033324366305	PRKRA
MP:0011098	embryonic lethality during organogenesis, complete penetrance	MGD	1	823	6	(6/823)	0.026396515495283927	ADAR, ATM, GCH1, KMT2B, MECR, SLC2A1
MP:0011099	lethality throughout fetal growth and development, complete penetrance	MGD	1	373	1	(1/373)	0.6516910672057086	THAP1
MP:0011100	preweaning lethality, complete penetrance	MGD	1	1519	10	(10/1519)	0.00837746620809898	ADAR, ATP1A3, DLAT, GCH1, GNAO1, PANK2, SYNJ1, TH, THAP1, TOR1A
MP:0011101	prenatal lethality, incomplete penetrance	MGD	1	481	2	(2/481)	0.3904602460891331	SPR, YY1
MP:0011102	embryonic lethality, incomplete penetrance	MGD	1	76	1	(1/76)	0.19192025572090532	KMT2B
MP:0011106	embryonic lethality between implantation and somite formation, incomplete penetrance	MGD	1	27	1	(1/27)	0.07281361270262665	ATM
MP:0011107	embryonic lethality between somite formation and embryo turning, incomplete penetrance	MGD	1	27	1	(1/27)	0.07281361270262665	KMT2B
MP:0011108	embryonic lethality during organogenesis, incomplete penetrance	MGD	1	338	2	(2/338)	0.24355073902179375	FTL, TH
MP:0011109	lethality throughout fetal growth and development, incomplete penetrance	MGD	1	271	2	(2/271)	0.17511178027532898	TH, YY1
MP:0011110	preweaning lethality, incomplete penetrance	MGD	1	733	4	(4/733)	0.1476506247941256	ATP1A3, CHMP2B, GNAO1, TOR1A
MP:0011112	lethality during fetal growth through weaning, incomplete penetrance	MGD	1	25	1	(1/25)	0.06760310067331343	KMT2B
MP:0011142	abnormal lung-associated mesenchyme development	MGD	1	10	1	(1/10)	0.027598915365698917	YY1
MP:0011168	abnormal fat cell differentiation	MGD	1	21	1	(1/21)	0.05709584382921129	ATM
MP:0011178	increased erythroblast number	MGD	1	27	1	(1/27)	0.07281361270262665	FBXO7
MP:0011179	decreased erythroblast number	MGD	1	13	1	(1/13)	0.035732037033303965	FBXO7
MP:0011380	enlarged brain ventricles	MGD	1	90	2	(2/90)	0.02621027837910629	THAP1, VAC14
MP:0011396	abnormal sleep behavior	MGD	1	77	1	(1/77)	0.19418772231352888	CP
MP:0011400	lethality, complete penetrance	MGD	1	42	1	(1/42)	0.11099328097134564	GNAO1
MP:0011448	decreased dopaminergic neuron number	MGD	1	25	2	(2/25)	0.0022029478110524967	PRKN, SLC6A3
MP:0011451	increased susceptibility to dopaminergic neuron neurotoxicity	MGD	1	15	1	(1/15)	0.04111704291888019	SLC6A3
MP:0011452	decreased susceptibility to dopaminergic neuron neurotoxicity	MGD	1	14	1	(1/14)	0.03842823422312247	SLC6A3
MP:0011527	disorganized placental labyrinth	MGD	1	11	1	(1/11)	0.03031739757043539	MECR
MP:0011620	abnormal habituation to a new environment	MGD	1	20	1	(1/20)	0.05445095138553491	ATP1A3
MP:0011629	decreased mitochondria number	MGD	1	23	1	(1/23)	0.062363895968762684	SLC6A3
MP:0011630	increased mitochondria size	MGD	1	32	1	(1/32)	0.08571537060754153	SLC6A3
MP:0011632	dilated mitochondria	MGD	1	19	1	(1/19)	0.05179878867765175	HTRA2
MP:0011633	abnormal mitochondrial shape	MGD	1	23	1	(1/23)	0.062363895968762684	SLC6A3
MP:0011635	abnormal mitochondrial crista morphology	MGD	1	57	2	(2/57)	0.011071746950950347	HTRA2, PLA2G6
MP:0011704	decreased fibroblast proliferation	MGD	1	131	2	(2/131)	0.051859754405923206	ATM, KMT2B
MP:0011731	decreased myelin sheath thickness	MGD	1	24	2	(2/24)	0.0020303283973704903	TUBB4A, XK
MP:0011890	increased circulating ferritin level	MGD	1	14	1	(1/14)	0.03842823422312247	CP
MP:0011939	increased food intake	MGD	1	133	2	(2/133)	0.053275169875599715	ATM, TH
MP:0011940	decreased food intake	MGD	1	153	1	(1/153)	0.3494408983190299	TH
MP:0011957	decreased compensatory feeding amount	MGD	1	17	1	(1/17)	0.046472574115605125	TH
MP:0011967	increased or absent threshold for auditory brainstem response	MGD	1	358	2	(2/358)	0.2643219394770181	PRKRA, WDR45
MP:0012023	decreased melanocyte number	MGD	1	14	1	(1/14)	0.03842823422312247	YY1
MP:0012082	delayed heart development	MGD	1	22	1	(1/22)	0.0597334855327214	MECR
MP:0012157	rostral body truncation	MGD	1	29	1	(1/29)	0.07799558600341905	KMT2B
MP:0012261	increased hindbrain apoptosis	MGD	1	19	1	(1/19)	0.05179878867765175	VAC14
MP:0012307	impaired spatial learning	MGD	1	68	2	(2/68)	0.015498191176433921	ATP1A3, WDR45
MP:0012431	increased lymphoma incidence	MGD	1	170	1	(1/170)	0.3799290412846107	ATM
MP:0012468	decreased striatum size	MGD	1	29	1	(1/29)	0.07799558600341905	VPS13A
MP:0012504	increased forebrain apoptosis	MGD	1	12	1	(1/12)	0.03302843146226542	VAC14
MP:0012556	increased cell death	MGD	1	34	1	(1/34)	0.09082666530599404	ATM
MP:0012575	increased noradrenaline level	MGD	1	16	1	(1/16)	0.043798482955460294	SGCE
MP:0013278	decreased fasting circulating glucose level	MGD	1	121	1	(1/121)	0.28801492453769695	GNAO1
MP:0013293	embryonic lethality prior to tooth bud stage	MGD	1	268	2	(2/268)	0.17212235426809874	GCH1, TH
MP:0013435	decreased CD8-positive, naive alpha-beta T cell number	MGD	1	44	1	(1/44)	0.11596603989382614	ATM
MP:0013438	dysmyelination	MGD	1	21	1	(1/21)	0.05709584382921129	TUBB4A
MP:0013504	increased embryonic tissue cell apoptosis	MGD	1	114	1	(1/114)	0.2738388638658441	ADAR
MP:0014046	abnormal mitophagy	MGD	1	12	1	(1/12)	0.03302843146226542	PRKN
MP:0014052	increased male germ cell apoptosis	MGD	1	30	1	(1/30)	0.08057591851768242	DCAF17
MP:0014172	decreased fatty acid oxidation	MGD	1	25	1	(1/25)	0.06760310067331343	PANK2
MP:0014178	increased brain apoptosis	MGD	1	27	2	(2/27)	0.0025682777875665848	ATM, HTRA2
MP:0020001	decreased response to antigen	MGD	1	17	1	(1/17)	0.046472574115605125	ATM
MP:0020154	impaired humoral immune response	MGD	1	40	1	(1/40)	0.10599311242353782	ATM
MP:0020351	decreased vocalization	MGD	1	33	1	(1/33)	0.08827452816616133	TOR1A
MP:0020357	abnormal excitatory synapse morphology	MGD	1	11	1	(1/11)	0.03031739757043539	PRRT2
MP:0020378	abnormal cell cytoskeleton morphology	MGD	1	12	1	(1/12)	0.03302843146226542	PLA2G6
MP:0020448	increased microglial cell activation	MGD	1	16	1	(1/16)	0.043798482955460294	SLC6A3
MP:0020469	prolonged circadian behavior period	MGD	1	14	1	(1/14)	0.03842823422312247	ATP1A3
MP:0020869	immotile sperm	MGD	1	15	1	(1/15)	0.04111704291888019	FBXO7
MP:0020946	increased susceptibility to Orthomyxoviridae infection	MGD	1	26	1	(1/26)	0.07021193363169842	ADAR
MP:0030029	wide cranial sutures	MGD	1	20	1	(1/20)	0.05445095138553491	PRKRA
MP:0030258	small mandibular condyloid process	MGD	1	11	1	(1/11)	0.03031739757043539	PRKRA
MP:0030940	impaired autophagy	MGD	1	30	2	(2/30)	0.0031659430897821514	ATP13A2, WDR45
MP:0030968	decreased circulating adiponectin level	MGD	1	32	1	(1/32)	0.08571537060754153	ATM
MP:0030989	decreased spongiotrophoblast cell number	MGD	1	16	1	(1/16)	0.043798482955460294	MECR
MP:0031085	increased erythrocyte osmotic fragility	MGD	1	23	1	(1/23)	0.062363895968762684	VPS13A
MP:XXX	No phenotype	MGD	1	6972	5	(5/6972)	0.9999991862936068	ANO3, BCAP31, C19orf12, COASY, WDR73
CRB:0000004	Association with Labile Iron (FeRhoNox Intensity) in Glutamatergic Neuron	CRB	1	288	3	(3/288)	0.038659615427102265	ATP1A3, COASY, WDR45
CRB:0000005	Positive hit with Labile Iron (FeRhoNox Intensity) in Glutamatergic Neuron	CRB	1	186	2	(2/186)	0.08399142480213952	COASY, WDR45
CRB:0000006	Negative hit with Labile Iron (FeRhoNox Intensity) in Glutamatergic Neuron	CRB	1	102	1	(1/102)	0.2332899102531184	ATP1A3
CRB:0000007	Association with Peroxidized Lipids (Liperfluo Intensity) in Glutamatergic Neuron	CRB	1	1395	6	(6/1395)	0.15086047698459096	ADCY5, ATP1A3, COASY, DCAF17, WDR45, WDR73
CRB:0000008	Positive hit with Peroxidized Lipids (Liperfluo Intensity) in Glutamatergic Neuron	CRB	1	588	2	(2/588)	0.45354516597311234	DCAF17, WDR45
CRB:0000009	Negative hit with Labile Iron (FeRhoNox Intensity) in Glutamatergic Neuron	CRB	1	807	4	(4/807)	0.15617134432486843	ADCY5, ATP1A3, COASY, WDR73
CRB:0000010	Association with Lysosome (Lysotracker Intensity) in Glutamatergic Neuron	CRB	1	304	3	(3/304)	0.0442138806582077	ATP1A3, COASY, WDR45
CRB:0000011	Positive hit with Lysosome (Lysotracker Intensity) in Glutamatergic Neuron	CRB	1	124	2	(2/124)	0.041154298530666954	COASY, WDR45
CRB:0000012	Negative hit with Lysosome (Lysotracker Intensity) in Glutamatergic Neuron	CRB	1	180	1	(1/180)	0.3748380740085998	ATP1A3
CRB:0000013	Association with Survival No Antioxidants CRISPRa in Glutamatergic Neuron	CRB	1	618	2	(2/618)	0.4795150015936369	SLC2A1, VPS13A
CRB:0000014	Positive hit with Survival No Antioxidants CRISPRa in Glutamatergic Neuron	CRB	1	248	2	(2/248)	0.135419703253258	SLC2A1, VPS13A
CRB:0000016	Association with Survival No Antioxidants CRISPRi in Glutamatergic Neuron	CRB	1	1528	3	(3/1528)	0.7689492381968436	COASY, MECR, THAP1
CRB:0000018	Negative hit with Survival No Antioxidants CRISPRi in Glutamatergic Neuron	CRB	1	1452	3	(3/1452)	0.7373650947333561	COASY, MECR, THAP1
CRB:0000019	Association with Survival No Antioxidants PSAP KO CRISPRa in Glutamatergic Neuron	CRB	1	1121	5	(5/1121)	0.16384286043385005	BCAP31, PRRT2, SLC2A1, TUBB4A, VPS13A
CRB:0000020	Positive hit with Survival No Antioxidants PSAP KO CRISPRa in Glutamatergic Neuron	CRB	1	421	2	(2/421)	0.29848838448386883	SLC2A1, VPS13A
CRB:0000021	Negative hit with Survival No Antioxidants PSAP KO CRISPRa in Glutamatergic Neuron	CRB	1	700	3	(3/700)	0.27261114818762455	BCAP31, PRRT2, TUBB4A
CRB:0000022	Association with Survival No Antioxidants PSAP KO CRISPRi in Glutamatergic Neuron	CRB	1	2029	5	(5/2029)	0.6164451984385912	ADCY5, COASY, DLAT, THAP1, VPS13A
CRB:0000024	Negative hit with Survival No Antioxidants PSAP KO CRISPRi in Glutamatergic Neuron	CRB	1	1918	5	(5/1918)	0.564492710463208	ADCY5, COASY, DLAT, THAP1, VPS13A
CRB:0000025	Association with Survival PSAP KO CRISPRa in Glutamatergic Neuron	CRB	1	1191	6	(6/1191)	0.08639542489430735	BCAP31, HPCA, KMT2B, PRRT2, SLC2A1, TUBB4A
CRB:0000026	Positive hit with Survival PSAP KO CRISPRa in Glutamatergic Neuron	CRB	1	473	1	(1/473)	0.7117567792088071	SLC2A1
CRB:0000027	Negative hit with Survival PSAP KO CRISPRa in Glutamatergic Neuron	CRB	1	718	5	(5/718)	0.0377531346026671	BCAP31, HPCA, KMT2B, PRRT2, TUBB4A
CRB:0000028	Association with Survival PSAP KO CRISPRi in Glutamatergic Neuron	CRB	1	1678	4	(4/1678)	0.6435384016542649	ADCY5, COASY, THAP1, VPS13A
CRB:0000029	Positive hit with Survival PSAP KO CRISPRi in Glutamatergic Neuron	CRB	1	62	1	(1/62)	0.14896595224913656	ADCY5
CRB:0000030	Negative hit with Survival PSAP KO CRISPRi in Glutamatergic Neuron	CRB	1	1616	3	(3/1616)	0.8017065556519202	COASY, THAP1, VPS13A
CRB:0000031	Association with Reactive Oxygen Species (CellRox Intensity) in Glutamatergic Neuron	CRB	1	1246	5	(5/1246)	0.22021387759096553	ATP1A3, COASY, CSTB, FBXO7, WDR45
CRB:0000032	Positive hit with Reactive Oxygen Species (CellRox Intensity) in Glutamatergic Neuron	CRB	1	505	2	(2/505)	0.37831464292447126	FBXO7, WDR45
CRB:0000033	Negative hit with Reactive Oxygen Species (CellRox Intensity) in Glutamatergic Neuron	CRB	1	741	3	(3/741)	0.3018039261468865	ATP1A3, COASY, CSTB
CRB:0000043	Association with Survival CRISPRa in Glutamatergic Neuron	CRB	1	845	1	(1/845)	0.8940190207238312	SLC2A1
CRB:0000044	Positive hit with Survival CRISPRa in Glutamatergic Neuron	CRB	1	391	1	(1/391)	0.6415864799606048	SLC2A1
CRB:0000046	Association with Survival CRISPRi in Glutamatergic Neuron	CRB	1	2023	7	(7/2023)	0.2680187734806237	COASY, MECR, THAP1, TUBB4A, VPS13A, WDR73, YY1
CRB:0000048	Negative hit with Survival CRISPRi in Glutamatergic Neuron	CRB	1	1863	7	(7/1863)	0.20490046791789038	COASY, MECR, THAP1, TUBB4A, VPS13A, WDR73, YY1
CRB:XXX	No CRB phenotype	CRB	1	12797	31	(31/12797)	0.7922040611187563	ADAR, ANO3, APTX, ATM, ATP7B, ATP13A2, C19orf12, CHMP2B, CP, FA2H, FTL, GCH1, GNAO1, HTRA2, NKX6-2, PANK2, PINK1, PLA2G6, PNKD, PRKN, PRKRA, SERAC1, SGCE, SLC6A3, SLC30A10, SPR, SYNJ1, TH, TOR1A, VAC14, XK
C0001787	Osteoporosis, Age-Related	CTD	1	61	1	(1/61)	0.14423840354881357	ADCY5
C0002736	Amyotrophic Lateral Sclerosis	CTD	1	29	1	(1/29)	0.07131992077435545	CHMP2B
C0003865	Arthritis, Adjuvant-Induced	CTD	1	40	1	(1/40)	0.09704736400239844	CP
C0003873	Rheumatoid Arthritis	CTD	1	174	1	(1/174)	0.35955830350806484	CP
C0004352	Autistic Disorder	CTD	1	245	2	(2/245)	0.12885191239810606	CP, PRKN
C0005684	Malignant neoplasm of urinary bladder	CTD	1	132	1	(1/132)	0.2865729578959971	ATM
C0005695	Bladder Neoplasm	CTD	1	132	1	(1/132)	0.2865729578959971	ATM
C0006142	Malignant neoplasm of breast	CTD	1	525	4	(4/525)	0.044280604485979445	ADAR, ATM, ATP7B, SLC2A1
C0007102	Malignant tumor of colon	CTD	1	152	3	(3/152)	0.006831231921905933	CP, PRKN, SLC2A1
C0007124	Noninfiltrating Intraductal Carcinoma	CTD	1	5	1	(1/5)	0.012668327306503802	SLC2A1
C0007134	Renal Cell Carcinoma	CTD	1	128	2	(2/128)	0.042146016187917676	SLC2A1, PNKD
C0007137	Squamous cell carcinoma	CTD	1	114	1	(1/114)	0.25285349686071523	ATM
C0007370	Catalepsy	CTD	1	15	1	(1/15)	0.0375349460529778	TH
C0007787	Transient Ischemic Attack	CTD	1	10	1	(1/10)	0.02517933792659921	HTRA2
C0007873	Uterine Cervical Neoplasm	CTD	1	32	1	(1/32)	0.07840688703949239	YY1
C0008370	Cholestasis	CTD	1	99	1	(1/99)	0.22356495358814532	SLC30A10
C0009171	Cocaine Abuse	CTD	1	117	1	(1/117)	0.2585799025696811	SLC6A3
C0009402	Colorectal Carcinoma	CTD	1	277	1	(1/277)	0.5089717365574615	ATP7B
C0009952	Febrile Convulsions	CTD	1	7	1	(1/7)	0.01769150184801016	ANO3
C0010093	Corpus Luteum Cyst	CTD	1	35	1	(1/35)	0.08544084462287116	PRKN
C0010606	Adenoid Cystic Carcinoma	CTD	1	100	1	(1/100)	0.22555204230804093	ATM
C0011052	Prelingual Deafness	CTD	1	20	1	(1/20)	0.04973704306633031	SERAC1
C0011573	Endogenous depression	CTD	1	41	1	(1/41)	0.09935128479234956	FTL
C0011581	Depressive disorder	CTD	1	41	1	(1/41)	0.09935128479234956	FTL
C0011854	Diabetes Mellitus, Insulin-Dependent	CTD	1	44	1	(1/44)	0.1062285359524534	CP
C0011860	Diabetes Mellitus, Non-Insulin-Dependent	CTD	1	220	2	(2/220)	0.1079914491424443	ADCY5, SLC2A1
C0013384	Dyskinetic syndrome	CTD	1	6	1	(1/6)	0.015183053180614858	CP
C0014544	Epilepsy	CTD	1	82	2	(2/82)	0.01853772315967474	GNAO1, WDR45
C0015695	Fatty Liver	CTD	1	88	1	(1/88)	0.20137450177718996	ATP7B
C0017636	Glioblastoma	CTD	1	76	2	(2/76)	0.0160630337060999	CSTB, PRKN
C0018801	Heart failure	CTD	1	110	1	(1/110)	0.24515082067378435	ATP1A3
C0018802	Congestive heart failure	CTD	1	110	1	(1/110)	0.24515082067378435	ATP1A3
C0018995	Hemochromatosis	CTD	1	12	1	(1/12)	0.03014012305096503	CP
C0019189	Hepatitis, Chronic	CTD	1	22	1	(1/22)	0.05457531813053762	CP
C0019193	Hepatitis, Toxic	CTD	1	404	2	(2/404)	0.2749073577854232	CP, DLAT
C0019207	Hepatoma, Morris	CTD	1	110	2	(2/110)	0.03199322523844108	ATP7B, CP
C0019208	Hepatoma, Novikoff	CTD	1	110	2	(2/110)	0.03199322523844108	ATP7B, CP
C0022333	Jacksonian Seizure	CTD	1	101	1	(1/101)	0.22753414703186314	SLC2A1
C0022548	Keloid	CTD	1	35	1	(1/35)	0.08544084462287116	FTL
C0022660	Kidney Failure, Acute	CTD	1	101	1	(1/101)	0.22753414703186314	CP
C0022665	Kidney Neoplasm	CTD	1	37	1	(1/37)	0.0901008923573382	ATP7B
C0023212	Left-Sided Heart Failure	CTD	1	110	1	(1/110)	0.24515082067378435	ATP1A3
C0023434	Chronic Lymphocytic Leukemia	CTD	1	37	1	(1/37)	0.0901008923573382	ATM
C0024623	Malignant neoplasm of stomach	CTD	1	291	1	(1/291)	0.5264375268284637	ATM
C0025193	Melancholia	CTD	1	41	1	(1/41)	0.09935128479234956	FTL
C0025202	melanoma	CTD	1	218	2	(2/218)	0.1063656516797953	ATM, CP
C0025261	Memory Disorders	CTD	1	43	2	(2/43)	0.005368125184977439	PRKN, SLC6A3
C0025286	Meningioma	CTD	1	12	1	(1/12)	0.03014012305096503	CSTB
C0025958	Microcephaly	CTD	1	31	1	(1/31)	0.07605047406848586	SLC2A1
C0027051	Myocardial Infarction	CTD	1	95	1	(1/95)	0.21556651278630123	ATM
C0027819	Neuroblastoma	CTD	1	45	2	(2/45)	0.005866284987539111	TH, PINK1
C0028754	Obesity	CTD	1	186	1	(1/186)	0.3790314897695849	FTL
C0029456	Osteoporosis	CTD	1	61	1	(1/61)	0.14423840354881357	ADCY5
C0029459	Osteoporosis, Senile	CTD	1	61	1	(1/61)	0.14423840354881357	ADCY5
C0029927	Ovarian Cysts	CTD	1	35	1	(1/35)	0.08544084462287116	PRKN
C0030246	Pustulosis of Palms and Soles	CTD	1	57	1	(1/57)	0.13544000161383263	CP
C0030297	Pancreatic Neoplasm	CTD	1	94	1	(1/94)	0.2135543193551147	ATM
C0031511	Pheochromocytoma	CTD	1	16	1	(1/16)	0.039987586218991455	TH
C0032461	Polycythemia	CTD	1	6	1	(1/6)	0.015183053180614858	SLC30A10
C0033054	Prenatal Exposure Delayed Effects	CTD	1	12	1	(1/12)	0.03014012305096503	ATM
C0033860	Psoriasis	CTD	1	57	1	(1/57)	0.13544000161383263	CP
C0033937	Psychoses, Drug	CTD	1	17	1	(1/17)	0.042434101034946936	SLC6A3
C0033941	Psychoses, Substance-Induced	CTD	1	17	1	(1/17)	0.042434101034946936	SLC6A3
C0036341	Schizophrenia	CTD	1	170	2	(2/170)	0.06967566143121089	CP, SLC6A3
C0038587	Substance Withdrawal Syndrome	CTD	1	58	1	(1/58)	0.13764787739499185	GNAO1
C0041671	Attention Deficit Disorder	CTD	1	22	1	(1/22)	0.05457531813053762	SLC6A3
C0041696	Unipolar Depression	CTD	1	41	1	(1/41)	0.09935128479234956	FTL
C0079773	Lymphoma, T-Cell, Cutaneous	CTD	1	22	1	(1/22)	0.05457531813053762	ATM
C0079774	Peripheral T-Cell Lymphoma	CTD	1	10	1	(1/10)	0.02517933792659921	ATM
C0085996	Child Development Deviations	CTD	1	29	1	(1/29)	0.07131992077435545	SLC2A1
C0085997	Child Development Disorders, Specific	CTD	1	29	1	(1/29)	0.07131992077435545	SLC2A1
C0086133	Depressive Syndrome	CTD	1	41	1	(1/41)	0.09935128479234956	FTL
C0086237	Epilepsy, Cryptogenic	CTD	1	82	2	(2/82)	0.01853772315967474	GNAO1, WDR45
C0086404	Experimental Hepatoma	CTD	1	110	2	(2/110)	0.03199322523844108	ATP7B, CP
C0086543	Cataract	CTD	1	24	1	(1/24)	0.059389449283447804	ATM
C0149519	Chronic Persistent Hepatitis	CTD	1	22	1	(1/22)	0.05457531813053762	CP
C0149886	Seizure, Febrile, Simple	CTD	1	7	1	(1/7)	0.01769150184801016	ANO3
C0149958	Complex partial seizures	CTD	1	101	1	(1/101)	0.22753414703186314	SLC2A1
C0151744	Myocardial Ischemia	CTD	1	176	2	(2/176)	0.0739898607223273	DLAT, GCH1
C0152115	Lingual-Facial-Buccal Dyskinesia	CTD	1	6	1	(1/6)	0.015183053180614858	CP
C0162557	Liver Failure, Acute	CTD	1	23	1	(1/23)	0.05698539430538574	ATP7B
C0205696	Anaplastic carcinoma	CTD	1	163	2	(2/163)	0.06475380391023917	ADCY5, ATP7B
C0205697	Carcinoma, Spindle-Cell	CTD	1	163	2	(2/163)	0.06475380391023917	ADCY5, ATP7B
C0205698	Undifferentiated carcinoma	CTD	1	163	2	(2/163)	0.06475380391023917	ADCY5, ATP7B
C0205734	Diabetes, Autoimmune	CTD	1	44	1	(1/44)	0.1062285359524534	CP
C0205834	Meningiomas, Multiple	CTD	1	12	1	(1/12)	0.03014012305096503	CSTB
C0221169	Hemiballismus	CTD	1	6	1	(1/6)	0.015183053180614858	CP
C0234533	Generalized seizures	CTD	1	101	1	(1/101)	0.22753414703186314	SLC2A1
C0234535	Clonic Seizures	CTD	1	101	1	(1/101)	0.22753414703186314	SLC2A1
C0235527	Heart Failure, Right-Sided	CTD	1	110	1	(1/110)	0.24515082067378435	ATP1A3
C0236804	Amphetamine Addiction	CTD	1	75	1	(1/75)	0.17434726104950515	SLC6A3
C0236807	Amphetamine Abuse	CTD	1	75	1	(1/75)	0.17434726104950515	SLC6A3
C0242379	Malignant neoplasm of lung	CTD	1	261	1	(1/261)	0.48823710878445226	PRKN
C0259785	Malignant Meningioma	CTD	1	12	1	(1/12)	0.03014012305096503	CSTB
C0266487	Etat Marbre	CTD	1	23	1	(1/23)	0.05698539430538574	XK
C0270824	Visual seizure	CTD	1	101	1	(1/101)	0.22753414703186314	SLC2A1
C0270846	Epileptic drop attack	CTD	1	101	1	(1/101)	0.22753414703186314	SLC2A1
C0279626	Squamous cell carcinoma of esophagus	CTD	1	91	1	(1/91)	0.20748734063346308	CSTB
C0279702	Conventional (Clear Cell) Renal Cell Carcinoma	CTD	1	128	2	(2/128)	0.042146016187917676	SLC2A1, PNKD
C0281784	Benign Meningioma	CTD	1	12	1	(1/12)	0.03014012305096503	CSTB
C0282126	Depression, Neurotic	CTD	1	41	1	(1/41)	0.09935128479234956	FTL
C0282193	Iron Overload	CTD	1	5	1	(1/5)	0.012668327306503802	CP
C0334588	Giant Cell Glioblastoma	CTD	1	76	2	(2/76)	0.0160630337060999	CSTB, PRKN
C0334605	Meningothelial meningioma	CTD	1	12	1	(1/12)	0.03014012305096503	CSTB
C0334606	Fibrous Meningioma	CTD	1	12	1	(1/12)	0.03014012305096503	CSTB
C0334607	Psammomatous Meningioma	CTD	1	12	1	(1/12)	0.03014012305096503	CSTB
C0334608	Angiomatous Meningioma	CTD	1	12	1	(1/12)	0.03014012305096503	CSTB
C0334609	Hemangioblastic Meningioma	CTD	1	12	1	(1/12)	0.03014012305096503	CSTB
C0334610	Hemangiopericytic Meningioma	CTD	1	12	1	(1/12)	0.03014012305096503	CSTB
C0334611	Transitional Meningioma	CTD	1	12	1	(1/12)	0.03014012305096503	CSTB
C0342302	Brittle diabetes	CTD	1	44	1	(1/44)	0.1062285359524534	CP
C0345904	Malignant neoplasm of liver	CTD	1	142	2	(2/142)	0.050764425935802146	ATP7B, SLC2A1
C0345967	Malignant mesothelioma	CTD	1	109	1	(1/109)	0.24321302435164482	SLC2A1
C0346647	Malignant neoplasm of pancreas	CTD	1	94	1	(1/94)	0.2135543193551147	ATM
C0346990	Carcinomatosis of peritoneal cavity	CTD	1	10	1	(1/10)	0.02517933792659921	SLC2A1
C0347515	Spinal Meningioma	CTD	1	12	1	(1/12)	0.03014012305096503	CSTB
C0349604	Intracranial Meningioma	CTD	1	12	1	(1/12)	0.03014012305096503	CSTB
C0376280	Anxiety States, Neurotic	CTD	1	44	1	(1/44)	0.1062285359524534	SLC6A3
C0376338	Diagnosis, Psychiatric	CTD	1	12	1	(1/12)	0.03014012305096503	XK
C0376358	Malignant neoplasm of prostate	CTD	1	615	2	(2/615)	0.4671879094036928	ATM, ATP7B
C0376407	Granulomatous Slack Skin	CTD	1	22	1	(1/22)	0.05457531813053762	ATM
C0392514	Hereditary hemochromatosis	CTD	1	12	1	(1/12)	0.03014012305096503	CP
C0393554	Amyotrophic Lateral Sclerosis With Dementia	CTD	1	29	1	(1/29)	0.07131992077435545	CHMP2B
C0393591	AICARDI-GOUTIERES SYNDROME	CTD	1	6	1	(1/6)	0.015183053180614858	ADAR
C0431121	Clear Cell Meningioma	CTD	1	12	1	(1/12)	0.03014012305096503	CSTB
C0454606	Oral Dyskinesia	CTD	1	6	1	(1/6)	0.015183053180614858	CP
C0457190	Xanthomatous Meningioma	CTD	1	12	1	(1/12)	0.03014012305096503	CSTB
C0472381	Posterior Circulation Transient Ischemic Attack	CTD	1	10	1	(1/10)	0.02517933792659921	HTRA2
C0494475	Tonic - clonic seizures	CTD	1	101	1	(1/101)	0.22753414703186314	SLC2A1
C0520463	Chronic active hepatitis	CTD	1	22	1	(1/22)	0.05457531813053762	CP
C0524524	Pseudoaphakia	CTD	1	24	1	(1/24)	0.059389449283447804	ATM
C0524611	Cryptogenic Chronic Hepatitis	CTD	1	22	1	(1/22)	0.05457531813053762	CP
C0543859	Amyotrophic Lateral Sclerosis, Guam Form	CTD	1	30	1	(1/30)	0.07368815681053043	CHMP2B
C0600427	Cocaine Dependence	CTD	1	117	1	(1/117)	0.2585799025696811	SLC6A3
C0678222	Breast Carcinoma	CTD	1	525	4	(4/525)	0.044280604485979445	ADAR, ATM, ATP7B, SLC2A1
C0740457	Malignant neoplasm of kidney	CTD	1	37	1	(1/37)	0.0901008923573382	ATP7B
C0751019	Carotid Circulation Transient Ischemic Attack	CTD	1	10	1	(1/10)	0.02517933792659921	HTRA2
C0751020	Transient Ischemic Attack, Vertebrobasilar Circulation	CTD	1	10	1	(1/10)	0.02517933792659921	HTRA2
C0751021	Crescendo Transient Ischemic Attacks	CTD	1	10	1	(1/10)	0.02517933792659921	HTRA2
C0751022	Brain Stem Ischemia, Transient	CTD	1	10	1	(1/10)	0.02517933792659921	HTRA2
C0751057	Seizure, Febrile, Complex	CTD	1	7	1	(1/7)	0.01769150184801016	ANO3
C0751068	Deafness, Acquired	CTD	1	20	1	(1/20)	0.04973704306633031	SERAC1
C0751072	Frontotemporal Lobar Degeneration	CTD	1	6	1	(1/6)	0.015183053180614858	CHMP2B
C0751110	Single Seizure	CTD	1	101	1	(1/101)	0.22753414703186314	SLC2A1
C0751111	Awakening Epilepsy	CTD	1	82	2	(2/82)	0.01853772315967474	GNAO1, WDR45
C0751303	Cerebral Convexity Meningioma	CTD	1	12	1	(1/12)	0.03014012305096503	CSTB
C0751304	Parasagittal Meningioma	CTD	1	12	1	(1/12)	0.03014012305096503	CSTB
C0751406	Post-Traumatic Osteoporosis	CTD	1	61	1	(1/61)	0.14423840354881357	ADCY5
C0751509	Short Sleeper Syndrome	CTD	1	7	1	(1/7)	0.01769150184801016	SLC6A3
C0752196	Ballismus	CTD	1	6	1	(1/6)	0.015183053180614858	CP
C0752347	Lewy Body Disease	CTD	1	22	1	(1/22)	0.05457531813053762	TH
C0795949	Galloway Mowat syndrome	CTD	1	5	1	(1/5)	0.012668327306503802	WDR73
C0796126	AICARDI-GOUTIERES SYNDROME 1	CTD	1	6	1	(1/6)	0.015183053180614858	ADAR
C0917805	Transient Cerebral Ischemia	CTD	1	10	1	(1/10)	0.02517933792659921	HTRA2
C0971858	Arthritis, Collagen-Induced	CTD	1	40	1	(1/40)	0.09704736400239844	CP
C0993582	Arthritis, Experimental	CTD	1	40	1	(1/40)	0.09704736400239844	CP
C1135196	Heart Failure, Diastolic	CTD	1	33	1	(1/33)	0.08075741018007687	WDR45
C1168401	Squamous cell carcinoma of the head and neck	CTD	1	42	1	(1/42)	0.10164944431061318	ATP7B
C1176475	Ductal Carcinoma	CTD	1	11	1	(1/11)	0.0276628309003929	SLC2A1
C1257877	Pheochromocytoma, Extra-Adrenal	CTD	1	16	1	(1/16)	0.039987586218991455	TH
C1257925	Mammary Carcinoma, Animal	CTD	1	142	1	(1/142)	0.3046567814022103	ADCY5
C1257931	Mammary Neoplasms, Human	CTD	1	525	4	(4/525)	0.044280604485979445	ADAR, ATM, ATP7B, SLC2A1
C1262760	Hepatitis, Drug-Induced	CTD	1	404	2	(2/404)	0.2749073577854232	CP, DLAT
C1263846	Attention deficit hyperactivity disorder	CTD	1	22	1	(1/22)	0.05457531813053762	SLC6A3
C1266042	Chromophobe Renal Cell Carcinoma	CTD	1	128	2	(2/128)	0.042146016187917676	SLC2A1, PNKD
C1266043	Sarcomatoid Renal Cell Carcinoma	CTD	1	128	2	(2/128)	0.042146016187917676	SLC2A1, PNKD
C1266044	Collecting Duct Carcinoma of the Kidney	CTD	1	128	2	(2/128)	0.042146016187917676	SLC2A1, PNKD
C1279420	Anxiety neurosis (finding)	CTD	1	44	1	(1/44)	0.1062285359524534	SLC6A3
C1306837	Papillary Renal Cell Carcinoma	CTD	1	128	2	(2/128)	0.042146016187917676	SLC2A1, PNKD
C1321905	Minimal Brain Dysfunction	CTD	1	22	1	(1/22)	0.05457531813053762	SLC6A3
C1332347	Atypical Ductal Breast Hyperplasia	CTD	1	5	1	(1/5)	0.012668327306503802	SLC2A1
C1334261	Intraorbital Meningioma	CTD	1	12	1	(1/12)	0.03014012305096503	CSTB
C1334271	Intraventricular Meningioma	CTD	1	12	1	(1/12)	0.03014012305096503	CSTB
C1335107	Olfactory Groove Meningioma	CTD	1	12	1	(1/12)	0.03014012305096503	CSTB
C1384406	Secretory meningioma	CTD	1	12	1	(1/12)	0.03014012305096503	CSTB
C1384408	Microcystic meningioma	CTD	1	12	1	(1/12)	0.03014012305096503	CSTB
C1449563	Cardiomyopathy, Familial Idiopathic	CTD	1	42	1	(1/42)	0.10164944431061318	ATM
C1456784	Paranoia	CTD	1	8	1	(1/8)	0.02019368865872917	SLC6A3
C1527197	Angioblastic Meningioma	CTD	1	12	1	(1/12)	0.03014012305096503	CSTB
C1527335	Transient Ischemic Attack, Anterior Circulation	CTD	1	10	1	(1/10)	0.02517933792659921	HTRA2
C1565662	Acute Kidney Insufficiency	CTD	1	101	1	(1/101)	0.22753414703186314	CP
C1565950	Posterior Fossa Meningioma	CTD	1	12	1	(1/12)	0.03014012305096503	CSTB
C1565951	Sphenoid Wing Meningioma	CTD	1	12	1	(1/12)	0.03014012305096503	CSTB
C1621958	Glioblastoma Multiforme	CTD	1	76	2	(2/76)	0.0160630337060999	CSTB, PRKN
C1623038	Cirrhosis	CTD	1	50	2	(2/50)	0.007200271266510135	ADCY5, ATM
C1708349	Hereditary Diffuse Gastric Cancer	CTD	1	291	1	(1/291)	0.5264375268284637	ATM
C1956147	Microlissencephaly	CTD	1	31	1	(1/31)	0.07605047406848586	SLC2A1
C1959583	Myocardial Failure	CTD	1	110	1	(1/110)	0.24515082067378435	ATP1A3
C2609414	Acute kidney injury	CTD	1	101	1	(1/101)	0.22753414703186314	CP
C2711227	Steatohepatitis	CTD	1	88	1	(1/88)	0.20137450177718996	ATP7B
C2931456	Prostate cancer, familial	CTD	1	60	2	(2/60)	0.01023681207694768	ATM, TOR1A
C3163622	Papillary Meningioma	CTD	1	12	1	(1/12)	0.03014012305096503	CSTB
C3489724	Aicardi-Goutieres Syndrome 2	CTD	1	6	1	(1/6)	0.015183053180614858	ADAR
C3489725	Pseudo-TORCH syndrome	CTD	1	6	1	(1/6)	0.015183053180614858	ADAR
C3658290	Drug-Induced Acute Liver Injury	CTD	1	404	2	(2/404)	0.2749073577854232	CP, DLAT
C3837958	Diabetes Mellitus, Ketosis-Prone	CTD	1	44	1	(1/44)	0.1062285359524534	CP
C3853041	Severe Congenital Microcephaly	CTD	1	31	1	(1/31)	0.07605047406848586	SLC2A1
C4046029	Mental Disorders, Severe	CTD	1	12	1	(1/12)	0.03014012305096503	XK
C4048328	cervical cancer	CTD	1	32	1	(1/32)	0.07840688703949239	YY1
C4082305	Deaf Mutism	CTD	1	20	1	(1/20)	0.04973704306633031	SERAC1
C4277682	Chemical and Drug Induced Liver Injury	CTD	1	404	2	(2/404)	0.2749073577854232	CP, DLAT
C4279912	Chemically-Induced Liver Toxicity	CTD	1	404	2	(2/404)	0.2749073577854232	CP, DLAT
C4505456	HIV Coinfection	CTD	1	103	1	(1/103)	0.23148345344709498	YY1
C4554117	Diabetes Mellitus, Sudden-Onset	CTD	1	44	1	(1/44)	0.1062285359524534	CP
C4704874	Mammary Carcinoma, Human	CTD	1	525	4	(4/525)	0.044280604485979445	ADAR, ATM, ATP7B, SLC2A1
C4722327	PROSTATE CANCER, HEREDITARY, 1	CTD	1	60	2	(2/60)	0.01023681207694768	ATM, TOR1A
CXXX	No diseases associated	CTD	1	11807	1	(1/11807)	1	NKX6-2
