# Supplementary material for: PhenoExam: gene set analyses through integration of different phenotype databases
Source: BMC Bioinformatics. 2022 Dec 31;23:567. doi: 10.1186/s12859-022-05122-x (PMC9805686; doi:10.1186/s12859-022-05122-x)
Supplement: Supplementary file 8 — Additional file 8: Table S7. Genetic variants detected from Epi25 whole-exome sequencing in epilepsy predicted genes. Data and number of genetic variants from the Epi25 whole-exome sequencing (WES) case-control study of each epilepsy gene predicted, we obtained 665 genetic variants in cases and 446 in controls. [file 12859_2022_5122_MOESM8_ESM.xls]

## Sheet: Hoja1
Gene	Description	Case LoF	Control LoF	P-Val LoF	Case MPC	Control MPC	P-Val MPC	Case Inframe Indel	Control Inframe Indel	P-Val Inframe Indel	P-Val	symbol	casetotal	controltotal
ENSG00000161204	ATP binding cassette subfamily F member 3	2	1	1	0	0	1	1	0	1	0.62626	ABCF3	3	1
ENSG00000159842	ABR activator of RhoGEF and GTPase	1	0	1	8	5	0.58527	0	0	1	0.42948	ABR	9	5
ENSG00000107796	actin alpha 2, smooth muscle	0	1	0.47915	4	4	1	0	0	1	0.74536	ACTA2	4	5
ENSG00000130402	actinin alpha 4	1	0	1	6	6	1	0	0	1	1	ACTN4	7	6
ENSG00000135503	activin A receptor type 1B	0	0	1	3	5	0.49223	0	0	1	0.49223	ACVR1B	3	5
ENSG00000121989	activin A receptor type 2A	0	0	1	0	0	1	0	0	1	1	ACVR2A	0	0
ENSG00000137845	ADAM metallopeptidase domain 10	0	0	1	3	1	0.62626	0	0	1	0.62626	ADAM10	3	1
ENSG00000092847	argonaute RISC component 1	2	0	0.50084	13	4	0.052224	0	0	1	0.021086	AGO1	15	4
ENSG00000123908	argonaute RISC catalytic component 2	0	0	1	4	3	1	0	0	1	1	AGO2	4	3
ENSG00000117020	AKT serine/threonine kinase 3	0	1	0.47915	3	0	0.25126	0	0	1	0.62626	AKT3	3	1
ENSG00000132466	ankyrin repeat domain 17	1	1	1	4	4	1	3	1	1	0.79298	ANKRD17	8	6
ENSG00000185046	ankyrin repeat and sterile alpha motif domain containing 1B	0	0	1	2	2	1	0	0	1	1	ANKS1B	2	2
ENSG00000196961	adaptor related protein complex 2 subunit alpha 1	0	0	1	2	3	0.67556	0	0	1	0.67556	AP2A1	2	3
ENSG00000161203	adaptor related protein complex 2 subunit mu 1	1	0	1	4	1	0.3771	0	0	1	0.22111	AP2M1	5	1
ENSG00000049618	AT-rich interaction domain 1B	0	1	0.47915	0	2	0.22958	1	0	1	0.35545	ARID1B	1	3
ENSG00000163399	ATPase Na+/K+ transporting subunit alpha 1	0	0	1	2	5	0.27108	0	0	1	0.27108	ATP1A1	2	5
ENSG00000174437	ATPase sarcoplasmic/endoplasmic reticulum Ca2+ transporting 2	0	0	1	7	2	183	0	0	1	183	ATP2A2	7	2
ENSG00000070961	ATPase plasma membrane Ca2+ transporting 1	0	0	1	7	2	183	0	0	1	183	ATP2B1	7	2
ENSG00000010671	Bruton tyrosine kinase	0	0	1	1	0	1	0	0	1	1	BTK	1	0
ENSG00000157388	calcium voltage-gated channel subunit alpha1 D	2	1	1	4	7	0.37171	0	0	1	0.59609	CACNA1D	6	8
ENSG00000100346	calcium voltage-gated channel subunit alpha1 I	1	0	1	4	3	1	0	0	1	0.7284	CACNA1I	5	3
ENSG00000163618	calcium dependent secretion activator	0	3	0.10999	0	0	1	0	0	1	0.10999	CADPS	0	3
ENSG00000183049	calcium/calmodulin dependent protein kinase ID	1	0	1	0	1	0.47915	0	0	1	1	CAMK1D	1	1
ENSG00000070808	calcium/calmodulin dependent protein kinase II alpha	0	0	1	5	4	1	0	0	1	1	CAMK2A	5	4
ENSG00000142453	coactivator associated arginine methyltransferase 1	0	0	1	3	1	0.62626	0	0	1	0.62626	CARM1	3	1
ENSG00000130940	castor zinc finger 1	0	1	0.47915	0	0	1	0	0	1	0.47915	CASZ1	0	1
ENSG00000155111	cyclin dependent kinase 19	1	1	1	2	2	1	0	0	1	1	CDK19	3	3
ENSG00000048740	CUGBP Elav-like family member 2	0	1	0.47915	3	2	1	0	0	1	1	CELF2	3	3
ENSG00000170004	chromodomain helicase DNA binding protein 3	0	2	0.22958	4	3	1	0	0	1	0.74536	CHD3	4	5
ENSG00000111642	chromodomain helicase DNA binding protein 4	0	1	0.47915	9	8	1	3	1	1	0.8349	CHD4	12	10
ENSG00000100888	chromodomain helicase DNA binding protein 8	0	1	0.47915	8	5	0.58527	1	0	1	0.61184	CHD8	9	6
ENSG00000109572	chloride voltage-gated channel 3	2	1	1	6	2	0.29237	0	0	1	0.23089	CLCN3	8	3
ENSG00000171365	chloride voltage-gated channel 5	0	0	1	0	0	1	0	0	1	1	CLCN5	0	0
ENSG00000141367	clathrin heavy chain	0	0	1	8	4	0.39256	0	0	1	0.39256	CLTC	8	4
ENSG00000148842	cyclin and CBS domain divalent metal cation transport mediator 2	0	0	1	0	0	1	0	0	1	1	CNNM2	0	0
ENSG00000108821	collagen type I alpha 1 chain	0	0	1	0	0	1	0	0	1	1	COL1A1	0	0
ENSG00000005339	CREB binding protein	0	0	1	0	1	0.47915	2	1	1	1	CREBBP	2	2
ENSG00000072832	collapsin response mediator protein 1	0	0	1	0	0	1	0	0	1	1	CRMP1	0	0
ENSG00000159692	C-terminal binding protein 1	0	0	1	2	1	1	0	0	1	1	CTBP1	2	1
ENSG00000044115	catenin alpha 1	1	0	1	6	3	0.51112	0	0	1	0.34788	CTNNA1	7	3
ENSG00000083799	CYLD lysine 63 deubiquitinase	1	0	1	7	2	183	0	1	1	0.23089	CYLD	8	3
ENSG00000173402	dystroglycan 1	1	0	1	0	0	1	0	0	1	1	DAG1	1	0
ENSG00000133083	doublecortin like kinase 1	0	0	1	4	0	0.12626	0	0	1	0.12626	DCLK1	4	0
ENSG00000167986	damage specific DNA binding protein 1	1	0	1	5	2	0.45588	0	0	1	0.29237	DDB1	6	2
ENSG00000174243	DEAD-box helicase 23	0	0	1	4	1	0.3771	0	0	1	0.3771	DDX23	4	1
ENSG00000198563	DExD-box helicase 39B	0	0	1	2	1	1	0	0	1	1	DDX39B	2	1
ENSG00000215301	DEAD-box helicase 3 X-linked	2	0	0.50084	1	0	1	0	0	1	0.25126	DDX3X	3	0
ENSG00000145833	DEAD-box helicase 46	1	0	1	4	3	1	0	0	1	0.7284	DDX46	5	3
ENSG00000130826	dyskerin pseudouridine synthase 1	0	0	1	0	0	1	0	0	1	1	DKC1	0	0
ENSG00000132535	discs large MAGUK scaffold protein 4	2	0	0.50084	7	1	0.072153	0	0	1	0.022522	DLG4	9	1
ENSG00000079805	dynamin 2	0	0	1	9	4	0.27212	0	0	1	0.27212	DNM2	9	4
ENSG00000092964	dihydropyrimidinase like 2	0	0	1	4	2	0.68907	0	0	1	0.68907	DPYSL2	4	2
ENSG00000113360	drosha ribonuclease III	2	0	0.50084	2	2	1	0	0	1	0.68907	DROSHA	4	2
ENSG00000108883	elongation factor Tu GTP binding domain containing 2	0	0	1	3	0	0.25126	0	0	1	0.25126	EFTUD2	3	0
ENSG00000100353	eukaryotic translation initiation factor 3 subunit D	0	0	1	1	2	0.61002	0	0	1	0.61002	EIF3D	1	2
ENSG00000161960	eukaryotic translation initiation factor 4A1	0	0	1	2	3	0.67556	0	0	1	0.67556	EIF4A1	2	3
ENSG00000162374	ELAV like RNA binding protein 4	1	0	1	4	1	0.3771	0	0	1	0.22111	ELAVL4	5	1
ENSG00000155849	engulfment and cell motility 1	0	0	1	3	0	0.25126	0	0	1	0.25126	ELMO1	3	0
ENSG00000116106	EPH receptor A4	2	1	1	0	1	0.47915	0	0	1	1	EPHA4	2	2
ENSG00000091831	estrogen receptor 1	1	0	1	0	0	1	0	0	1	1	ESR1	1	0
ENSG00000108799	enhancer of zeste 1 polycomb repressive complex 2 subunit	1	0	1	5	3	0.7284	0	0	1	0.51112	EZH1	6	3
ENSG00000072803	F-box and WD repeat domain containing 11	0	0	1	4	1	0.3771	0	0	1	0.3771	FBXW11	4	1
ENSG00000109670	F-box and WD repeat domain containing 7	0	0	1	1	1	1	0	0	1	1	FBXW7	1	1
ENSG00000010810	FYN proto-oncogene, Src family tyrosine kinase	1	0	1	3	5	0.49223	0	0	1	0.74536	FYN	4	5
ENSG00000213930	galactose-1-phosphate uridylyltransferase	1	3	0.35545	2	4	0.43561	0	0	1	0.21062	GALT	3	7
ENSG00000203879	GDP dissociation inhibitor 1	0	0	1	0	0	1	0	0	1	1	GDI1	0	0
ENSG00000198814	glycerol kinase	0	0	1	0	0	1	0	0	1	1	GK	0	0
ENSG00000141404	G protein subunit alpha L	0	0	1	2	3	0.67556	0	0	1	0.67556	GNAL	2	3
ENSG00000155511	glutamate ionotropic receptor AMPA type subunit 1	1	0	1	2	3	0.67556	0	0	1	1	GRIA1	3	3
ENSG00000152578	glutamate ionotropic receptor AMPA type subunit 4	2	1	1	6	3	0.51112	0	0	1	0.39256	GRIA4	8	4
ENSG00000124493	glutamate metabotropic receptor 4	0	0	1	0	0	1	0	0	1	1	GRM4	0	0
ENSG00000082701	glycogen synthase kinase 3 beta	0	1	0.47915	1	1	1	0	0	1	0.61002	GSK3B	1	2
ENSG00000172534	host cell factor C1	0	0	1	4	1	0.3771	0	0	1	0.3771	HCFC1	4	1
ENSG00000002746	HECT, C2 and WW domain containing E3 ubiquitin protein ligase 1	0	2	0.22958	0	0	1	1	0	1	0.61002	HECW1	1	2
ENSG00000064393	homeodomain interacting protein kinase 2	1	1	1	0	0	1	0	0	1	1	HIPK2	1	1
ENSG00000156515	hexokinase 1	1	0	1	4	8	0.25125	0	0	1	0.40919	HK1	5	8
ENSG00000113161	3-hydroxy-3-methylglutaryl-CoA reductase	2	2	1	3	1	0.62626	0	0	1	0.7284	HMGCR	5	3
ENSG00000112972	3-hydroxy-3-methylglutaryl-CoA synthase 1	0	1	0.47915	2	0	0.50084	0	0	1	1	HMGCS1	2	1
ENSG00000165704	hypoxanthine phosphoribosyltransferase 1	0	0	1	0	0	1	0	0	1	1	HPRT1	0	0
ENSG00000109971	heat shock protein family A (Hsp70) member 8	0	0	1	0	0	1	0	0	1	1	HSPA8	0	0
ENSG00000086758	HECT, UBA and WWE domain containing E3 ubiquitin protein ligase 1	0	0	1	5	3	0.7284	0	0	1	0.7284	HUWE1	5	3
ENSG00000128908	INO80 complex ATPase subunit	1	0	1	4	3	1	0	0	1	0.7284	INO80	5	3
ENSG00000171105	insulin receptor	2	1	1	2	4	0.43561	0	0	1	0.74536	INSR	4	5
ENSG00000150995	inositol 1,4,5-trisphosphate receptor type 1	1	2	0.61002	6	4	0.75597	1	0	1	0.79298	ITPR1	8	6
ENSG00000101384	jagged canonical Notch ligand 1	1	0	1	2	0	0.50084	0	0	1	0.25126	JAG1	3	0
ENSG00000184916	jagged canonical Notch ligand 2	0	1	0.47915	2	1	1	1	0	1	1	JAG2	3	2
ENSG00000166006	potassium voltage-gated channel subfamily C member 2	0	0	1	2	0	0.50084	0	0	1	0.50084	KCNC2	2	0
ENSG00000171385	potassium voltage-gated channel subfamily D member 3	0	0	1	2	0	0.50084	1	0	1	0.25126	KCND3	3	0
ENSG00000162975	potassium voltage-gated channel modifier subfamily F member 1	0	0	1	4	2	0.68907	0	0	1	0.68907	KCNF1	4	2
ENSG00000143473	potassium voltage-gated channel subfamily H member 1	1	3	0.35545	2	0	0.50084	1	0	1	1	KCNH1	4	3
ENSG00000135519	potassium voltage-gated channel subfamily H member 3	1	1	1	4	2	0.68907	0	0	1	0.7284	KCNH3	5	3
ENSG00000089558	potassium voltage-gated channel subfamily H member 4	0	0	1	5	4	1	0	0	1	1	KCNH4	5	4
ENSG00000184611	potassium voltage-gated channel subfamily H member 7	0	0	1	8	2	0.11233	0	0	1	0.11233	KCNH7	8	2
ENSG00000162989	potassium inwardly rectifying channel subfamily J member 3	0	0	1	4	0	0.12626	0	0	1	0.12626	KCNJ3	4	0
ENSG00000143603	potassium calcium-activated channel subfamily N member 3	2	0	0.50084	4	5	0.74536	0	0	1	1	KCNN3	6	5
ENSG00000164794	potassium voltage-gated channel modifier subfamily V member 1	0	0	1	3	3	1	0	0	1	1	KCNV1	3	3
ENSG00000126012	lysine demethylase 5C	1	0	1	2	1	1	0	0	1	0.62626	KDM5C	3	1
ENSG00000088247	KH-type splicing regulatory protein	0	0	1	4	5	0.74536	0	0	1	0.74536	KHSRP	4	5
ENSG00000130294	kinesin family member 1A	1	3	0.35545	6	2	0.29237	0	0	1	0.77668	KIF1A	7	5
ENSG00000131437	kinesin family member 3A	0	0	1	0	0	1	0	0	1	1	KIF3A	0	0
ENSG00000155980	kinesin family member 5A	0	0	1	4	8	0.25125	1	0	1	0.40919	KIF5A	5	8
ENSG00000168280	kinesin family member 5C	0	0	1	1	1	1	0	0	1	1	KIF5C	1	1
ENSG00000174010	kelch like family member 15	0	0	1	2	5	0.27108	0	0	1	0.27108	KLHL15	2	5
ENSG00000001497	LAS1 like ribosome biogenesis factor	0	0	1	0	0	1	0	0	1	1	LAS1L	0	0
ENSG00000106852	LIM homeobox 6	0	0	1	3	3	1	0	0	1	1	LHX6	3	3
ENSG00000123384	LDL receptor related protein 1	0	1	0.47915	0	0	1	1	0	1	1	LRP1	1	1
ENSG00000168056	latent transforming growth factor beta binding protein 3	1	3	0.35545	0	0	1	0	1	1	0.2008	LTBP3	1	4
ENSG00000254087	LYN proto-oncogene, Src family tyrosine kinase	0	0	1	3	1	0.62626	0	0	1	0.62626	LYN	3	1
ENSG00000169032	mitogen-activated protein kinase kinase 1	1	0	1	6	1	0.12721	0	0	1	0.072153	MAP2K1	7	1
ENSG00000119487	MAPK associated protein 1	0	0	1	0	0	1	0	0	1	1	MAPKAP1	0	0
ENSG00000184634	mediator complex subunit 12	0	0	1	0	5	0.025241	0	0	1	0.025241	MED12	0	5
ENSG00000123066	mediator complex subunit 13L	0	0	1	2	1	1	0	1	1	1	MED13L	2	2
ENSG00000133895	menin 1	0	0	1	5	2	0.45588	0	0	1	0.45588	MEN1	5	2
ENSG00000141503	misshapen like kinase 1	1	1	1	6	1	0.12721	1	1	1	0.23089	MINK1	8	3
ENSG00000171843	MLLT3 super elongation complex subunit	0	0	1	1	0	1	0	0	1	1	MLLT3	1	0
ENSG00000156103	matrix metallopeptidase 16	0	0	1	0	1	0.47915	0	0	1	0.47915	MMP16	0	1
ENSG00000174579	MSL complex subunit 2	0	0	1	0	0	1	0	0	1	1	MSL2	0	0
ENSG00000147065	moesin	0	0	1	0	0	1	0	0	1	1	MSN	0	0
ENSG00000100345	myosin heavy chain 9	0	1	0.47915	5	5	1	0	0	1	0.76697	MYH9	5	6
ENSG00000099331	myosin IXB	2	0	0.50084	1	0	1	0	0	1	0.25126	MYO9B	3	0
ENSG00000186487	myelin transcription factor 1 like	0	0	1	7	7	1	0	0	1	1	MYT1L	7	7
ENSG00000166886	NGFI-A binding protein 2	0	0	1	3	2	1	0	0	1	1	NAB2	3	2
ENSG00000061676	NCK associated protein 1	0	0	1	4	1	0.3771	0	0	1	0.3771	NCKAP1	4	1
ENSG00000196712	neurofibromin 1	3	4	0.71659	16	9	0.31666	0	0	1	0.48026	NF1	19	13
ENSG00000186575	neurofibromin 2	0	0	1	0	1	0.47915	0	0	1	0.47915	NF2	0	1
ENSG00000163531	neurofascin	2	0	0.50084	0	0	1	0	0	1	0.50084	NFASC	2	0
ENSG00000162599	nuclear factor I A	0	0	1	1	2	0.61002	0	0	1	0.61002	NFIA	1	2
ENSG00000087095	nemo like kinase	0	0	1	1	1	1	0	0	1	1	NLK	1	1
ENSG00000157064	nicotinamide nucleotide adenylyltransferase 2	0	0	1	1	2	0.61002	0	0	1	0.61002	NMNAT2	1	2
ENSG00000021645	neurexin 3	0	0	1	1	0	1	0	0	1	1	NRXN3	1	0
ENSG00000147383	NAD(P) dependent steroid dehydrogenase-like	0	0	1	0	0	1	0	0	1	1	NSDHL	0	0
ENSG00000147162	O-linked N-acetylglucosamine (GlcNAc) transferase	0	0	1	0	0	1	0	0	1	1	OGT	0	0
ENSG00000068308	OTU deubiquitinase 5	0	0	1	0	0	1	0	0	1	1	OTUD5	0	0
ENSG00000077264	p21 (RAC1) activated kinase 3	0	0	1	0	1	0.47915	0	0	1	0.47915	PAK3	0	1
ENSG00000007372	paired box 6	0	0	1	2	2	1	0	0	1	1	PAX6	2	2
ENSG00000186642	phosphodiesterase 2A	1	2	0.61002	10	2	0.040475	0	0	1	0.12309	PDE2A	11	4
ENSG00000184588	phosphodiesterase 4B	2	0	0.50084	0	0	1	0	0	1	0.50084	PDE4B	2	0
ENSG00000083642	PDS5 cohesin associated factor B	0	0	1	1	2	0.61002	1	0	1	1	PDS5B	2	2
ENSG00000121879	phosphatidylinositol-4,5-bisphosphate 3-kinase catalytic subunit alpha	0	0	1	2	1	1	0	0	1	1	PIK3CA	2	1
ENSG00000154822	phospholipase C like 2	0	0	1	0	0	1	0	0	1	1	PLCL2	0	0
ENSG00000102024	plastin 3	0	0	1	0	0	1	0	0	1	1	PLS3	0	0
ENSG00000028277	POU class 2 homeobox 2	0	0	1	2	2	1	0	0	1	1	POU2F2	2	2
ENSG00000112033	peroxisome proliferator activated receptor delta	1	1	1	3	1	0.62626	0	0	1	0.68907	PPARD	4	2
ENSG00000113575	protein phosphatase 2 catalytic subunit alpha	0	0	1	1	0	1	0	0	1	1	PPP2CA	1	0
ENSG00000154001	protein phosphatase 2 regulatory subunit B'epsilon	0	0	1	3	1	0.62626	0	0	1	0.62626	PPP2R5E	3	1
ENSG00000142875	protein kinase cAMP-activated catalytic subunit beta	0	0	1	0	1	0.47915	0	0	1	0.47915	PRKACB	0	1
ENSG00000106617	protein kinase AMP-activated non-catalytic subunit gamma 2	0	0	1	0	0	1	0	0	1	1	PRKAG2	0	0
ENSG00000108946	protein kinase cAMP-dependent type I regulatory subunit alpha	0	0	1	1	0	1	0	0	1	1	PRKAR1A	1	0
ENSG00000154229	protein kinase C alpha	0	2	0.22958	2	0	0.50084	1	0	1	1	PRKCA	3	2
ENSG00000166501	protein kinase C beta	0	0	1	2	4	0.43561	0	0	1	0.43561	PRKCB	2	4
ENSG00000126457	protein arginine methyltransferase 1	0	0	1	0	0	1	1	0	1	1	PRMT1	1	0
ENSG00000111218	protein arginine methyltransferase 8	0	0	1	2	0	0.50084	0	0	1	0.50084	PRMT8	2	0
ENSG00000101911	phosphoribosyl pyrophosphate synthetase 2	0	0	1	0	0	1	0	0	1	1	PRPS2	0	0
ENSG00000165916	proteasome 26S subunit, ATPase 3	0	1	0.47915	3	3	1	0	0	1	0.71659	PSMC3	3	4
ENSG00000100519	proteasome 26S subunit, ATPase 6	0	0	1	3	3	1	0	0	1	1	PSMC6	3	3
ENSG00000173692	proteasome 26S subunit, non-ATPase 1	1	0	1	2	0	0.50084	0	0	1	0.25126	PSMD1	3	0
ENSG00000108344	proteasome 26S subunit, non-ATPase 3	0	0	1	0	0	1	0	0	1	1	PSMD3	0	0
ENSG00000179295	protein tyrosine phosphatase non-receptor type 11	0	1	0.47915	2	1	1	0	0	1	1	PTPN11	2	2
ENSG00000131242	RAB11 family interacting protein 4	0	2	0.22958	0	0	1	0	0	1	0.22958	RAB11FIP4	0	2
ENSG00000131759	retinoic acid receptor alpha	0	1	0.47915	4	3	1	0	0	1	1	RARA	4	4
ENSG00000077092	retinoic acid receptor beta	1	0	1	2	1	1	0	0	1	0.62626	RARB	3	1
ENSG00000139687	RB transcriptional corepressor 1	0	0	1	0	0	1	0	0	1	1	RB1	0	0
ENSG00000182872	RNA binding motif protein 10	0	0	1	1	0	1	0	0	1	1	RBM10	1	0
ENSG00000179051	regulator of chromosome condensation 2	0	1	0.47915	4	1	0.3771	0	0	1	0.68907	RCC2	4	2
ENSG00000134318	Rho associated coiled-coil containing protein kinase 2	2	0	0.50084	3	3	1	0	0	1	0.7284	ROCK2	5	3
ENSG00000177189	ribosomal protein S6 kinase A3	0	0	1	1	0	1	0	0	1	1	RPS6KA3	1	0
ENSG00000141564	regulatory associated protein of MTOR complex 1	0	1	0.47915	4	5	0.74536	0	1	1	0.37171	RPTOR	4	7
ENSG00000198626	ryanodine receptor 2	3	2	1	3	4	0.71659	0	0	1	1	RYR2	6	6
ENSG00000119042	SATB homeobox 2	0	0	1	2	4	0.43561	0	0	1	0.43561	SATB2	2	4
ENSG00000064932	strawberry notch homolog 2	0	0	1	1	0	1	0	1	1	1	SBNO2	1	1
ENSG00000100625	SIX homeobox 4	1	0	1	0	3	0.10999	0	0	1	0.35545	SIX4	1	3
ENSG00000140199	solute carrier family 12 member 6	3	0	0.25126	3	3	1	0	0	1	0.51112	SLC12A6	6	3
ENSG00000166949	SMAD family member 3	1	0	1	4	2	0.68907	0	0	1	0.45588	SMAD3	5	2
ENSG00000141646	SMAD family member 4	1	0	1	0	1	0.47915	0	0	1	1	SMAD4	1	1
ENSG00000127616	SWI/SNF related, matrix associated, actin dependent regulator of chromatin, subfamily a, member 4	0	0	1	11	8	0.65291	0	0	1	0.65291	SMARCA4	11	8
ENSG00000163104	SWI/SNF-related, matrix-associated actin-dependent regulator of chromatin, subfamily a, containing DEAD/H box 1	1	0	1	2	3	0.67556	3	1	1	0.75597	SMARCAD1	6	4
ENSG00000066117	SWI/SNF related, matrix associated, actin dependent regulator of chromatin, subfamily d, member 1	0	1	0.47915	0	3	0.10999	1	0	1	0.2008	SMARCD1	1	4
ENSG00000122692	SMU1 DNA replication regulator and spliceosomal factor	0	0	1	2	1	1	0	0	1	1	SMU1	2	1
ENSG00000132639	synaptosome associated protein 25	0	0	1	2	1	1	0	0	1	1	SNAP25	2	1
ENSG00000197122	SRC proto-oncogene, non-receptor tyrosine kinase	0	0	1	5	0	0.063552	0	0	1	0.063552	SRC	5	0
ENSG00000101972	stromal antigen 2	0	0	1	2	2	1	0	0	1	1	STAG2	2	2
ENSG00000170581	signal transducer and activator of transcription 2	3	1	0.62626	0	0	1	0	0	1	0.62626	STAT2	3	1
ENSG00000168610	signal transducer and activator of transcription 3	0	0	1	5	2	0.45588	1	0	1	0.29237	STAT3	6	2
ENSG00000109111	SPT6 homolog, histone chaperone and transcription elongation factor	0	0	1	1	3	0.35545	1	0	1	0.67556	SUPT6H	2	3
ENSG00000125755	symplekin	2	1	1	0	0	1	0	0	1	1	SYMPK	2	1
ENSG00000147133	TATA-box binding protein associated factor 1	0	0	1	0	1	0.47915	0	0	1	0.47915	TAF1	0	1
ENSG00000160551	TAO kinase 1	0	0	1	2	0	0.50084	0	0	1	0.50084	TAOK1	2	0
ENSG00000120948	TAR DNA binding protein	0	0	1	1	1	1	0	0	1	1	TARDBP	1	1
ENSG00000177565	TBL1X receptor 1	0	0	1	2	0	0.50084	1	0	1	0.25126	TBL1XR1	3	0
ENSG00000136535	T-box brain transcription factor 1	0	0	1	0	0	1	0	0	1	1	TBR1	0	0
ENSG00000106799	transforming growth factor beta receptor 1	0	0	1	3	0	0.25126	0	0	1	0.25126	TGFBR1	3	0
ENSG00000125676	THO complex 2	0	0	1	0	0	1	0	0	1	1	THOC2	0	0
ENSG00000151090	thyroid hormone receptor beta	0	0	1	2	2	1	1	0	1	1	THRB	3	2
ENSG00000198900	DNA topoisomerase I	0	0	1	1	1	1	1	0	1	1	TOP1	2	1
ENSG00000104907	tRNA methyltransferase 1	2	1	1	0	0	1	0	0	1	1	TRMT1	2	1
ENSG00000072315	transient receptor potential cation channel subfamily C member 5	1	0	1	4	1	0.3771	0	0	1	0.22111	TRPC5	5	1
ENSG00000196230	tubulin beta class I	0	1	0.47915	0	1	0.47915	0	0	1	0.22958	TUBB	0	2
ENSG00000127481	ubiquitin protein ligase E3 component n-recognin 4	2	2	1	6	3	0.51112	0	0	1	0.58527	UBR4	8	5
ENSG00000104517	ubiquitin protein ligase E3 component n-recognin 5	0	0	1	5	6	0.76697	0	0	1	0.76697	UBR5	5	6
ENSG00000108312	upstream binding transcription factor	0	0	1	5	1	0.22111	0	1	1	0.45588	UBTF	5	2
ENSG00000163960	UBX domain protein 7	0	0	1	4	0	0.12626	0	0	1	0.12626	UBXN7	4	0
ENSG00000147854	ubiquitin like with PHD and ring finger domains 2	0	0	1	2	2	1	0	0	1	1	UHRF2	2	2
ENSG00000005007	UPF1 RNA helicase and ATPase	0	0	1	5	4	1	0	0	1	1	UPF1	5	4
ENSG00000124486	ubiquitin specific peptidase 9 X-linked	0	0	1	3	1	0.62626	0	0	1	0.62626	USP9X	3	1
ENSG00000141968	vav guanine nucleotide exchange factor 1	2	0	0.50084	6	3	0.51112	0	0	1	0.23089	VAV1	8	3
ENSG00000101940	WD repeat domain 13	0	0	1	1	0	1	0	0	1	1	WDR13	1	0
ENSG00000196998	WD repeat domain 45	1	0	1	0	0	1	0	0	1	1	WDR45	1	0
ENSG00000082898	exportin 1	0	0	1	5	5	1	0	0	1	1	XPO1	5	5
ENSG00000137693	Yes1 associated transcriptional regulator	0	0	1	0	0	1	0	0	1	1	YAP1	0	0
